# Supplementary material for: Distinct genomic landscape of Chinese pediatric acute myeloid leukemia impacts clinical risk classification
Source: Nat Commun. 2022 Mar 28;13:1640. doi: 10.1038/s41467-022-29336-y (PMC8960760; doi:10.1038/s41467-022-29336-y)
Supplement: Supplementary file 3 — Supplementary Data 1 [file 41467_2022_29336_MOESM3_ESM.xlsx]

## Sheet: Sheet1
Supplymentary Data 1. Patient Information.
Sample ID	Gender	FAB	Karyotype	RNA-seq Site and Date	Platform	RNA-seq Protocol
SCMC-000784-AML-D-R	Male	M2	NA	Shanghai Biotechnology Corporation	Illumina Hiseq 2000	Non-Stranded
SCMC-000785-AML-D-R	Female	M2	NA	Shanghai Yuanqi Bio-Pharmaceutical Co	Illumina Novaseq 6000	Stranded
SCMC-000797-AML-D-R	Male	M2	46,XY	Shanghai Yuanqi Bio-Pharmaceutical Co	Illumina Novaseq 6000	Stranded
SCMC-000533-AML-D-R	Male	M2	NA	Novogene	Illumina HiSeq X Ten	Stranded
SCMC-000534-AML-D-R	Female	M2	46,X,-X,9q-,+9q-,t(8;21)	Novogene	Illumina HiSeq X Ten	Stranded
SCMC-000595-AML-D-R	Male	M2	NA	Novogene	Illumina HiSeq X Ten	Stranded
SCMC-000597-AML-D-R	Male	M2	NA	Novogene	Illumina HiSeq X Ten	Stranded
SCMC-000599-AML-D-R	Male	M1	NA	Novogene	Illumina HiSeq X Ten	Stranded
SCMC-000602-AML-D-R	Female	M2	46,XX	Novogene	Illumina HiSeq X Ten	Non-Stranded
SCMC-000607-AML-D-R	Male	M2	NA	Novogene	Illumina HiSeq X Ten	Stranded
SCMC-000612-AML-D-R	Male	M2	NA	Novogene	Illumina HiSeq X Ten	Stranded
SCMC-000614-AML-D-R	Male	M2	NA	Novogene	Illumina HiSeq X Ten	Stranded
SCMC-000615-AML-D-R	Male	M2	NA	Novogene	Illumina HiSeq X Ten	Stranded
SCMC-000624-AML-D-R	Male	M2	NA	Shanghai Yuanqi Bio-Pharmaceutical Co	Illumina Novaseq 6000	Stranded
SCMC-000625-AML-D-R	Female	M2	NA	Shanghai Biotechnology Corporation	Illumina Hiseq 2000	Non-Stranded
SCMC-000762-AML-D-R	Male	M5	46,XY	Shanghai Yuanqi Bio-Pharmaceutical Co	Illumina Novaseq 6000	Stranded
SCMC-000765-AML-D-R	Female	M2	NA	Shanghai Yuanqi Bio-Pharmaceutical Co	Illumina Novaseq 6000	Stranded
SCMC-000767-AML-D-R	Male	M2	NA	Shanghai Yuanqi Bio-Pharmaceutical Co	Illumina Novaseq 6000	Stranded
SCMC-000768-AML-D-R	Female	M2	NA	Shanghai Biotechnology Corporation	Illumina Hiseq 2000	Non-Stranded
SCMC-000769-AML-D-R	Male	M2	47,XY,+21[3]/46,XY[9]	Shanghai Biotechnology Corporation	Illumina Hiseq 2000	Non-Stranded
SCMC-000798-AML-D-R	Male	M2	NA	Shanghai Yuanqi Bio-Pharmaceutical Co	Illumina Novaseq 6000	Stranded
SCMC-000804-AML-D-R	Male	M4	NA	Shanghai Biotechnology Corporation	Illumina Hiseq 2000	Non-Stranded
SCMC-000808-AML-D-R	Female	M7	53,XX,+der(2)t(2;?)(p11.2;?),der(5)t(5;?)(q12;?),+der(6)t(6;?)(q15;?),+7,+8,+10,-13,+14,+19,+19[11]/52,idem,-21[3]/46,XX[1]	Shanghai Biotechnology Corporation	Illumina Hiseq 2000	Non-Stranded
SCMC-000847-AML-D-R	Male	M2	46,XY,t(8;21)(q22;q22),del(9)(q13q31)[10]	Shanghai Biotechnology Corporation	Illumina Hiseq 2000	Non-Stranded
SCMC-000848-AML-D-R	Male	M2	NA	Shanghai Biotechnology Corporation	Illumina Hiseq 2000	Non-Stranded
SCMC-000849-AML-D-R	Female	M1	47,XX,t(8;21)(q22;q22),-10,-11,+21,+2mar	Shanghai Biotechnology Corporation	Illumina Hiseq 2000	Non-Stranded
SCMC-000851-AML-D-R	Male	M2	NA	Shanghai Biotechnology Corporation	Illumina Hiseq 2000	Non-Stranded
SCMC-000852-AML-D-R	Male	M2	46,XY,add(7)(q21),t(8;21)(q22;q22)[5]/45,idem,-20/46,XY	Shanghai Biotechnology Corporation	Illumina Hiseq 2000	Non-Stranded
SCMC-000856-AML-D-R	Female	M5	47,XX,+8[5]/46,XX[3]	Shanghai Yuanqi Bio-Pharmaceutical Co	Illumina Novaseq 6000	Stranded
SCMC-000857-AML-D-R	Male	M5	46,XY	Shanghai Yuanqi Bio-Pharmaceutical Co	Illumina Novaseq 6000	Stranded
SCMC-000872-AML-D-R	Male	M7	NA	Shanghai Yuanqi Bio-Pharmaceutical Co	Illumina Novaseq 6000	Stranded
SCMC-000880-AML-D-R	Female	M5	NA	Shanghai Yuanqi Bio-Pharmaceutical Co	Illumina Novaseq 6000	Stranded
SCMC-000898-AML-D-R	Male	M2	NA	Shanghai Yuanqi Bio-Pharmaceutical Co	Illumina Novaseq 6000	Stranded
SCMC-000929-AML-D-R	Female	M7	NA	Shanghai Biotechnology Corporation	Illumina Hiseq 2000	Non-Stranded
SCMC-000931-AML-D-R	Male	M5	46,XY	Shanghai Yuanqi Bio-Pharmaceutical Co	Illumina Novaseq 6000	Stranded
SCMC-000932-AML-D-R	Male	M2	NA	Shanghai Biotechnology Corporation	Illumina Hiseq 2000	Non-Stranded
SCMC-000933-AML-D-R	Female	M2	45,X,t(8;21)(q22;q22),del(9)(q22),-X[12]/46,XX[2]	Shanghai Biotechnology Corporation	Illumina Hiseq 2000	Non-Stranded
SCMC-000935-AML-D-R	Male	M5	NA	Shanghai Yuanqi Bio-Pharmaceutical Co	Illumina Novaseq 6000	Stranded
SCMC-000950-AML-D-R	Male	M4	46,Y,add(X)(q22),t(1;11)(p31;q23)[10]/46,XY[13]	Shanghai Yuanqi Bio-Pharmaceutical Co	Illumina Novaseq 6000	Stranded
SCMC-000952-AML-D-R	Male	M2	45,X,-Y,t(8;21)(q22;q22)/45,X,-Y	Shanghai Biotechnology Corporation	Illumina Hiseq 2000	Non-Stranded
SCMC-000981-AML-D-R	Female	M2	NA	Shanghai Yuanqi Bio-Pharmaceutical Co	Illumina Novaseq 6000	Stranded
SCMC-001011-AML-D-R	Male	M2	46,XY	Novogene	Illumina HiSeq X Ten	Non-Stranded
SCMC-001012-AML-D-R	Male	M2	46,XY	Shanghai Biotechnology Corporation	Illumina Hiseq 2000	Non-Stranded
SCMC-001014-AML-D-R	Female	M5	47,XX,+9[2]/46,XX[10]	Shanghai Yuanqi Bio-Pharmaceutical Co	Illumina Novaseq 6000	Stranded
SCMC-001015-AML-D-R	Male	M2	46,XY,t(8;21)(q22;q22)	Shanghai Biotechnology Corporation	Illumina Hiseq 2000	Non-Stranded
SCMC-001016-AML-D-R	Female	M2	46,XX	Shanghai Biotechnology Corporation	Illumina Hiseq 2000	Non-Stranded
SCMC-001019-AML-D-R	Male	M7	47,XY,+3[4]/46,XY[3]	Shanghai Biotechnology Corporation	Illumina Hiseq 2000	Non-Stranded
SCMC-001074-AML-D-R	Male	M4	46,XY,inv(16)(p13q22)[5]/46,XY[3]	Shanghai Yuanqi Bio-Pharmaceutical Co	Illumina Novaseq 6000	Stranded
SCMC-001076-AML-D-R	Female	M5	NA	Shanghai Yuanqi Bio-Pharmaceutical Co	Illumina Novaseq 6000	Stranded
SCMC-001077-AML-D-R	Male	M5	47,XY,+8[5]/46,XY[2]	Shanghai Yuanqi Bio-Pharmaceutical Co	Illumina Novaseq 6000	Stranded
SCMC-001078-AML-D-R	Female	M2	46,XX,t(8;21)(q22;q22)[9]/46,XX[2]	Shanghai Biotechnology Corporation	Illumina Hiseq 2000	Non-Stranded
SCMC-001260-AML-D-R	Male	M2	NA	Shanghai Biotechnology Corporation	Illumina Hiseq 2000	Non-Stranded
SCMC-001261-AML-D-R	Male	M2	NA	Shanghai Yuanqi Bio-Pharmaceutical Co	Illumina Novaseq 6000	Stranded
SCMC-001262-AML-D-R	Female	M5	46,XX	Shanghai Yuanqi Bio-Pharmaceutical Co	Illumina Novaseq 6000	Stranded
SCMC-001263-AML-D-R	Female	M2	46,XX,t(8;21)(q22;q22)/48,idem,+4,+15/46,XX	Shanghai Biotechnology Corporation	Illumina Hiseq 2000	Non-Stranded
SCMC-001266-AML-D-R	Female	M2	45,X,-X,t(8;21)(q22;q22)	Shanghai Biotechnology Corporation	Illumina Hiseq 2000	Non-Stranded
SCMC-001268-AML-D-R	Female	M5	46,XX,inv(9)(p12q13)[13]	Shanghai Yuanqi Bio-Pharmaceutical Co	Illumina Novaseq 6000	Stranded
SCMC-001269-AML-D-R	Male	M7	NA	Shanghai Yuanqi Bio-Pharmaceutical Co	Illumina Novaseq 6000	Stranded
SCMC-001270-AML-D-R	Female	M2	47,XX,+8,t(8;21)(q22;q22)/46,XX	Shanghai Biotechnology Corporation	Illumina Hiseq 2000	Non-Stranded
SCMC-001271-AML-D-R	Female	M2	46,XX	Shanghai Biotechnology Corporation	Illumina Hiseq 2000	Non-Stranded
SCMC-001272-AML-D-R	Male	M0	NA	Shanghai Yuanqi Bio-Pharmaceutical Co	Illumina Novaseq 6000	Stranded
SCMC-001331-AML-D-R	Male	M2	45,X,-Y,t(8;21)(q22;q22)	Shanghai Biotechnology Corporation	Illumina Hiseq 2000	Non-Stranded
SCMC-001333-AML-D-R	Male	M2	46,XY	Shanghai Yuanqi Bio-Pharmaceutical Co	Illumina Novaseq 6000	Stranded
SCMC-001334-AML-D-R	Female	M4	46,XX	Shanghai Yuanqi Bio-Pharmaceutical Co	Illumina Novaseq 6000	Stranded
SCMC-001335-AML-D-R	Male	M5	46,XY	Shanghai Yuanqi Bio-Pharmaceutical Co	Illumina Novaseq 6000	Stranded
SCMC-001337-AML-D-R	Male	M2	46,XY	Shanghai Yuanqi Bio-Pharmaceutical Co	Illumina Novaseq 6000	Stranded
SCMC-001340-AML-D-R	Male	M5	NA	Shanghai Yuanqi Bio-Pharmaceutical Co	Illumina Novaseq 6000	Stranded
SCMC-001351-AML-D-R	Female	M2	NA	Shanghai Yuanqi Bio-Pharmaceutical Co	Illumina Novaseq 6000	Stranded
SCMC-001352-AML-D-R	Female	M7	45,XX,t(2;4)(q33;q25),-14,+add(16)(p13),-17	Shanghai Biotechnology Corporation	Illumina Hiseq 2000	Non-Stranded
SCMC-001355-AML-D-R-2	Male	M5	45,XY,t(2;21)(p11;p13),t(12;21)(p12;q21),add(18)(q23),-21[4]/46,XY[7]	Shanghai Yuanqi Bio-Pharmaceutical Co	Illumina Novaseq 6000	Stranded
SCMC-001356-AML-D-R	Male	M2	46,XY,inv(9)(p12q13)[20]	Shanghai Yuanqi Bio-Pharmaceutical Co	Illumina Novaseq 6000	Stranded
SCMC-001391-AML-D-R	Male	M2	45,X,-Y,t(8;21)(q22;q22)[10]/46,XY[1]	Shanghai Biotechnology Corporation	Illumina Hiseq 2000	Non-Stranded
SCMC-001392-AML-D-R	Male	M2	46,XY,t(8;21)(q22;q22)[20]	Shanghai Biotechnology Corporation	Illumina Hiseq 2000	Non-Stranded
SCMC-001393-AML-D-R	Female	M2	45,XX,t(8;21)(q22;q21)	Shanghai Biotechnology Corporation	Illumina Hiseq 2000	Non-Stranded
SCMC-001394-AML-D-R	Male	M2	46,XY,t(1;8;21)(p22;q22;q22)[15]	Shanghai Biotechnology Corporation	Illumina Hiseq 2000	Non-Stranded
SCMC-001395-AML-D-R	Male	M4	47,XY,+21[19]/46,XY[1]	Shanghai Yuanqi Bio-Pharmaceutical Co	Illumina Novaseq 6000	Stranded
SCMC-001400-AML-D-R	Male	M7	NA	Shanghai Biotechnology Corporation	Illumina Hiseq 2000	Non-Stranded
SCMC-001401-AML-D-R	Male	M2	46,XY,t(8;21)(q22;q22),del(9)(q11q21)[4]/46,XY[3]	Shanghai Biotechnology Corporation	Illumina Hiseq 2000	Non-Stranded
SCMC-001402-AML-D-R	Male	M7	NA	Shanghai Yuanqi Bio-Pharmaceutical Co	Illumina Novaseq 6000	Stranded
SCMC-001405-AML-D-R	Male	M5	NA	Shanghai Yuanqi Bio-Pharmaceutical Co	Illumina Novaseq 6000	Stranded
SCMC-001450-AML-D-R	Male	M2	47,XY,+10[10]	Shanghai Yuanqi Bio-Pharmaceutical Co	Illumina Novaseq 6000	Stranded
SCMC-001452-AML-D-R	Male	M2	46,XY,t(8;13)(q22;q34)[20]	Shanghai Biotechnology Corporation	Illumina Hiseq 2000	Non-Stranded
SCMC-001453-AML-D-R	Male	M2	46,XY	Shanghai Yuanqi Bio-Pharmaceutical Co	Illumina Novaseq 6000	Stranded
SCMC-001456-AML-D-R	Male	M2	NA	Shanghai Biotechnology Corporation	Illumina Hiseq 2000	Non-Stranded
SCMC-001457-AML-D-R	Female	M1	46,XX,t(8;21)(q22;q22)[19]/46,XX[1]	Shanghai Biotechnology Corporation	Illumina Hiseq 2000	Non-Stranded
SCMC-001459-AML-D-R	Female	M4	47,XX,t(8;19)(q22;q13.3),+15[20]	Shanghai Biotechnology Corporation	Illumina Hiseq 2000	Non-Stranded
SCMC-001460-AML-D-R	Female	M4	47,XX,+8[2]/46,XX[6]	Shanghai Yuanqi Bio-Pharmaceutical Co	Illumina Novaseq 6000	Stranded
SCMC-001462-AML-D-R	Female	M4	46,XX	Shanghai Yuanqi Bio-Pharmaceutical Co	Illumina Novaseq 6000	Stranded
SCMC-001463-AML-D-R	Male	M7	46,XY	Shanghai Biotechnology Corporation	Illumina Hiseq 2000	Non-Stranded
SCMC-001464-AML-D-R	Male	M7	46,XY,t(3;16)(p21;q24)[20]	Shanghai Yuanqi Bio-Pharmaceutical Co	Illumina Novaseq 6000	Stranded
SCMC-001465-AML-D-R	Female	M1	46,XX	Shanghai Yuanqi Bio-Pharmaceutical Co	Illumina Novaseq 6000	Stranded
SCMC-001466-AML-D-R	Male	M5	46,XY,der(12)(?)[20]	Shanghai Yuanqi Bio-Pharmaceutical Co	Illumina Novaseq 6000	Stranded
SCMC-001469-AML-D-R	Male	M2	46,XY	Shanghai Yuanqi Bio-Pharmaceutical Co	Illumina Novaseq 6000	Stranded
SCMC-001470-AML-D-R	Male	M5	46,XY,+8,+19[20]	Shanghai Yuanqi Bio-Pharmaceutical Co	Illumina Novaseq 6000	Stranded
SCMC-001471-AML-D-R	Male	M5	46,XY[20]	Shanghai Yuanqi Bio-Pharmaceutical Co	Illumina Novaseq 6000	Stranded
SCMC-001472-AML-D-R	Male	M2	46,XY,t(1;11;5)(p21;q13;q33)	Shanghai Yuanqi Bio-Pharmaceutical Co	Illumina Novaseq 6000	Stranded
SCMC-001488-AML-D-R	Male	M2	NA	Shanghai Yuanqi Bio-Pharmaceutical Co	Illumina Novaseq 6000	Stranded
SCMC-001489-AML-D-R	Male	M2	46,XY	Shanghai Yuanqi Bio-Pharmaceutical Co	Illumina Novaseq 6000	Stranded
SCMC-001515-AML-D-R	Male	M7	46,XY,t(3;11)(q12;p15),del(13)(q12q14)/45,idem,der(10;15)(p10;p10),del(15)(q11.2;q21),del(15)(q11.2;q21)/46,XY	Shanghai Biotechnology Corporation	Illumina Hiseq 2000	Non-Stranded
SCMC-001516-AML-D-R	Female	M5	49,XX,+8,+21,+22[20]	Shanghai Yuanqi Bio-Pharmaceutical Co	Illumina Novaseq 6000	Stranded
SCMC-001517-AML-D-R	Female	M4	47,XX,+8[10]/46,XX[10]	Shanghai Yuanqi Bio-Pharmaceutical Co	Illumina Novaseq 6000	Stranded
SCMC-001548-AML-D-R	Male	M5	46,XY,t(8;21)(q22;q22)[4]/46,idem,t(7;17)(p15;q25)[16]	Shanghai Biotechnology Corporation	Illumina Hiseq 2000	Non-Stranded
SCMC-001550-AML-D-R	Female	M1	46,XX	Shanghai Yuanqi Bio-Pharmaceutical Co	Illumina Novaseq 6000	Stranded
SCMC-001553-AML-D-R	Female	M5	46,XX	Shanghai Yuanqi Bio-Pharmaceutical Co	Illumina Novaseq 6000	Stranded
SCMC-001555-AML-D-R	Female	M5	48,XX,t(2;4)(q32;q31),der(2)(p23p25),der(4)ins(4;2)(q22;p23p25),der(5)(q31q35),der(6)t(1;6)(q25;q25),-7,t(11;14)(q13;q32),inv(14)(q13q24),+19,+mar1,+mar2[16]/46,XX[4]	Shanghai Yuanqi Bio-Pharmaceutical Co	Illumina Novaseq 6000	Stranded
SCMC-001557-AML-D-R	Male	M2	45,X,-Y,t(8;21)(q22;q22)[5]/46,XY[15]	Shanghai Biotechnology Corporation	Illumina Hiseq 2000	Non-Stranded
SCMC-001558-AML-D-R	Female	M4	46,XX,der(12)(?),der(13)t(12;13)(q15;q14),t(16;21)(p11.2;q22),-20	Shanghai Yuanqi Bio-Pharmaceutical Co	Illumina Novaseq 6000	Stranded
SCMC-001559-AML-D-R	Female	M2	NA	Shanghai Yuanqi Bio-Pharmaceutical Co	Illumina Novaseq 6000	Stranded
SCMC-001560-AML-D-R	Male	M4	NA	Shanghai Yuanqi Bio-Pharmaceutical Co	Illumina Novaseq 6000	Stranded
SCMC-001561-AML-D-R	Female	M2	NA	Shanghai Biotechnology Corporation	Illumina Hiseq 2000	Non-Stranded
SCMC-001570-AML-D-R	Female	M7	46,XX	Shanghai Biotechnology Corporation	Illumina Hiseq 2000	Non-Stranded
SCMC-001589-AML-D-R	Male	M7	46,XY	Shanghai Yuanqi Bio-Pharmaceutical Co	Illumina Novaseq 6000	Stranded
SCMC-001590-AML-D-R	Female	M5	46,XX	Shanghai Yuanqi Bio-Pharmaceutical Co	Illumina Novaseq 6000	Stranded
SCMC-001591-AML-D-R	Male	M4	NA	Shanghai Yuanqi Bio-Pharmaceutical Co	Illumina Novaseq 6000	Stranded
SCMC-001593-AML-D-R	Male	M2	NA	Shanghai Yuanqi Bio-Pharmaceutical Co	Illumina Novaseq 6000	Stranded
SCMC-001594-AML-D-R	Female	M5	46,XX,ins(9;11)(p22;q21q23)	Shanghai Yuanqi Bio-Pharmaceutical Co	Illumina Novaseq 6000	Stranded
SCMC-001655-AML-D-R	Female	M4	46,XX,t(2;11)(q31;p15)	Shanghai Yuanqi Bio-Pharmaceutical Co	Illumina Novaseq 6000	Stranded
SCMC-001656-AML-D-R	Female	M5	NA	Shanghai Yuanqi Bio-Pharmaceutical Co	Illumina Novaseq 6000	Stranded
SCMC-001658-AML-D-R	Male	M5	46,XY	Shanghai Yuanqi Bio-Pharmaceutical Co	Illumina Novaseq 6000	Stranded
SCMC-001659-AML-D-R	Female	M5	46,XX	Shanghai Yuanqi Bio-Pharmaceutical Co	Illumina Novaseq 6000	Stranded
SCMC-001660-AML-D-R	Male	M2	46,XY,t(7;11)(p15;p15)/92,idem*2	Shanghai Yuanqi Bio-Pharmaceutical Co	Illumina Novaseq 6000	Stranded
SCMC-001661-AML-D-R	Male	M2	NA	Shanghai Biotechnology Corporation	Illumina Hiseq 2000	Non-Stranded
SCMC-001662-AML-D-R	Male	M5	46,XY	Shanghai Yuanqi Bio-Pharmaceutical Co	Illumina Novaseq 6000	Stranded
SCMC-001664-AML-D-R	Male	M1	46,XY[20]	Shanghai Yuanqi Bio-Pharmaceutical Co	Illumina Novaseq 6000	Stranded
SCMC-001666-AML-D-R	Male	M2	46,XY,t(6;9)(p23;q34)[20]	Shanghai Yuanqi Bio-Pharmaceutical Co	Illumina Novaseq 6000	Stranded
SCMC-001668-AML-D-R	Female	M7	47,XX,add(6)(q27),+10[14]/46,XX[6]	Shanghai Biotechnology Corporation	Illumina Hiseq 2000	Non-Stranded
SCMC-001669-AML-D-R	Male	M2	46,XY,t(8;21)(q22;q22)[18]/46,XY[2]	Shanghai Biotechnology Corporation	Illumina Hiseq 2000	Non-Stranded
SCMC-001670-AML-D-R	Female	M2	NA	Shanghai Biotechnology Corporation	Illumina Hiseq 2000	Non-Stranded
SCMC-001671-AML-D-R	Male	M4	46,XY	Shanghai Yuanqi Bio-Pharmaceutical Co	Illumina Novaseq 6000	Stranded
SCMC-001672-AML-D-R	Male	M5	46,XY,t(8;16;17)(p11.2;p13.2;q21),der(12)t(8;12)(q13;q24.3)	Shanghai Yuanqi Bio-Pharmaceutical Co	Illumina Novaseq 6000	Stranded
SCMC-001711-AML-D-R	Female	M5	47,XX,+21[10]/46,XX[5]	Shanghai Yuanqi Bio-Pharmaceutical Co	Illumina Novaseq 6000	Stranded
SCMC-001712-AML-D-R	Female	M5	46,XX	Shanghai Yuanqi Bio-Pharmaceutical Co	Illumina Novaseq 6000	Stranded
SCMC-001730-AML-D-R	Male	M5	NA	Shanghai Yuanqi Bio-Pharmaceutical Co	Illumina Novaseq 6000	Stranded
SCMC-001731-AML-D-R	Male	M5	46,XY,t(9;11)(p22;q23)[6]/46,XY[14]	Shanghai Yuanqi Bio-Pharmaceutical Co	Illumina Novaseq 6000	Stranded
SCMC-001732-AML-D-R	Male	M2	NA	Shanghai Biotechnology Corporation	Illumina Hiseq 2000	Non-Stranded
SCMC-001733-AML-D-R	Male	M5	45,XY,-7[13]/46,XY[7]	Shanghai Yuanqi Bio-Pharmaceutical Co	Illumina Novaseq 6000	Stranded
SCMC-001785-AML-D-R	Male	M2	NA	Shanghai Yuanqi Bio-Pharmaceutical Co	Illumina Novaseq 6000	Stranded
SCMC-001787-AML-D-R	Male	M5	46,XY,der(9)(p21)[20]	Shanghai Yuanqi Bio-Pharmaceutical Co	Illumina Novaseq 6000	Stranded
SCMC-001877-AML-D-R	Male	M2	46,XY	Shanghai Yuanqi Bio-Pharmaceutical Co	Illumina Novaseq 6000	Stranded
SCMC-001880-AML-D-R	Male	M5	46,XY,inv(1)(p22q32),der(6)(?)[20]	Shanghai Yuanqi Bio-Pharmaceutical Co	Illumina Novaseq 6000	Stranded
SCMC-001881-AML-D-R	Female	M5	NA	Shanghai Yuanqi Bio-Pharmaceutical Co	Illumina Novaseq 6000	Stranded
SCMC-001882-AML-D-R	Female	M5	NA	Shanghai Yuanqi Bio-Pharmaceutical Co	Illumina Novaseq 6000	Stranded
SCMC-001884-AML-D-R	Male	M5	47,XY,t(3;14)(p21;q24),del(13)(q22),+22	Shanghai Yuanqi Bio-Pharmaceutical Co	Illumina Novaseq 6000	Stranded
SCMC-001885-AML-D-R	Female	M2	NA	Shanghai Biotechnology Corporation	Illumina Hiseq 2000	Non-Stranded
SCMC-001886-AML-D-R	Female	M2	46,XX	Shanghai Yuanqi Bio-Pharmaceutical Co	Illumina Novaseq 6000	Stranded
SCMC-001887-AML-D-R	Male	M2	46,XY,t(5;11)(q33;q23)[20]	Shanghai Yuanqi Bio-Pharmaceutical Co	Illumina Novaseq 6000	Stranded
SCMC-001888-AML-D-R	Male	M2	46,XY,t(8;21)(q22;q22)[20]	Shanghai Biotechnology Corporation	Illumina Hiseq 2000	Non-Stranded
SCMC-001889-AML-D-R	Female	M2	46,XX,t(8;21)(q22;q22)[15]/46,XX[5]	Shanghai Biotechnology Corporation	Illumina Hiseq 2000	Non-Stranded
SCMC-001890-AML-D-R	Female	M5	46,XX	Shanghai Yuanqi Bio-Pharmaceutical Co	Illumina Novaseq 6000	Stranded
SCMC-001891-AML-D-R	Female	M5	46,XX	Shanghai Yuanqi Bio-Pharmaceutical Co	Illumina Novaseq 6000	Stranded
SCMC-001892-AML-D-R	Female	M4	46,XX,inv(16)(p13.1q22)[20]	Shanghai Yuanqi Bio-Pharmaceutical Co	Illumina Novaseq 6000	Stranded
SCMC-001893-AML-D-R	Male	M2	46,XY,t(8;21)(q22;q22)/46,XY	Shanghai Biotechnology Corporation	Illumina Hiseq 2000	Non-Stranded
SCMC-001894-AML-D-R	Male	M7	49,XY,del(4)(q21),+6,der(7)t(4;7)(q21;p21),+10,add(13)(p13)[16]/46,XY[4]	Shanghai Biotechnology Corporation	Illumina Hiseq 2000	Non-Stranded
SCMC-001895-AML-D-R-2	Female	M2	46,XX,inv(9)(p12q13)	Shanghai Yuanqi Bio-Pharmaceutical Co	Illumina Novaseq 6000	Stranded
SCMC-001896-AML-D-R	Male	M2	46,XY,t(8;21)(q22;q22)[20]	Shanghai Biotechnology Corporation	Illumina Hiseq 2000	Non-Stranded
SCMC-001898-AML-D-R	Male	M4	46,XY	Shanghai Yuanqi Bio-Pharmaceutical Co	Illumina Novaseq 6000	Stranded
SCMC-001899-AML-D-R	Male	M5	46,XY	Shanghai Yuanqi Bio-Pharmaceutical Co	Illumina Novaseq 6000	Stranded
SCMC-001900-AML-D-R	Male	M5	46,XY	Shanghai Yuanqi Bio-Pharmaceutical Co	Illumina Novaseq 6000	Stranded
SCMC-001901-AML-D-R	Male	M7	46,XY,t(4;12)(q25;p13)[20]	Shanghai Biotechnology Corporation	Illumina Hiseq 2000	Non-Stranded
SCMC-001902-AML-D-R	Male	M7	46,XY,t(1;7)(q21;q36),del(6)(q21q25)[2]/46,XY[8]	Shanghai Yuanqi Bio-Pharmaceutical Co	Illumina Novaseq 6000	Stranded
SCMC-001903-AML-D-R	Female	M5	NA	Shanghai Yuanqi Bio-Pharmaceutical Co	Illumina Novaseq 6000	Stranded
SCMC-001904-AML-D-R	Male	M5	48,XY,+8,dup(10)(p11.2p13),+19[20]	Shanghai Yuanqi Bio-Pharmaceutical Co	Illumina Novaseq 6000	Stranded
SCMC-001905-AML-D-R	Male	M5	46,XY	Shanghai Yuanqi Bio-Pharmaceutical Co	Illumina Novaseq 6000	Stranded
SCMC-001906-AML-D-R	Male	M5	NA	Shanghai Yuanqi Bio-Pharmaceutical Co	Illumina Novaseq 6000	Stranded
SCMC-001908-AML-D-R	Male	M4	45,XY,-7[13]/45,idem,i(21)(q10)[7]	Shanghai Yuanqi Bio-Pharmaceutical Co	Illumina Novaseq 6000	Stranded
SCMC-001910-AML-D-R	Male	M5	46,XX[20]	Shanghai Yuanqi Bio-Pharmaceutical Co	Illumina Novaseq 6000	Stranded
SCMC-001911-AML-D-R	Male	M5	46,XY,t(4;11)(q21;q23),del(7)(q22q34)	Shanghai Yuanqi Bio-Pharmaceutical Co	Illumina Novaseq 6000	Stranded
SCMC-001957-AML-D-R	Male	M7	48,XY,t(2;7)(p21;p15),+4,+19[20]	Shanghai Biotechnology Corporation	Illumina Hiseq 2000	Non-Stranded
SCMC-001958-AML-D-R	Male	M1	46,XY	Shanghai Yuanqi Bio-Pharmaceutical Co	Illumina Novaseq 6000	Stranded
SCMC-001959-AML-D-R	Female	M5	46,XX,t(8;16)(p11.2;p13.3)[20]	Shanghai Yuanqi Bio-Pharmaceutical Co	Illumina Novaseq 6000	Stranded
SCMC-001960-AML-D-R	Male	M5	45,XY,t(3;18)(p25;q21),del(9)(q22q32),add(19)(p13.3),-22[15]/46,XY[5]	Shanghai Yuanqi Bio-Pharmaceutical Co	Illumina Novaseq 6000	Stranded
SCMC-001961-AML-D-R	Female	M4	46,XX,del(2)(q33)[2]/46,XX,iedm,t(17;19)(q21;p13)[16]/46,XX[2]	Shanghai Yuanqi Bio-Pharmaceutical Co	Illumina Novaseq 6000	Stranded
SCMC-001962-AML-D-R	Male	M5	47,XY,+4,t(5;7)(q34;q31)	Shanghai Yuanqi Bio-Pharmaceutical Co	Illumina Novaseq 6000	Stranded
SCMC-001985-AML-D-R	Male	M5	46,XY	Shanghai Yuanqi Bio-Pharmaceutical Co	Illumina Novaseq 6000	Stranded
SCMC-001987-AML-D-R	Male	M7	48,XY,+8,+21[20]	Shanghai Yuanqi Bio-Pharmaceutical Co	Illumina Novaseq 6000	Stranded
SCMC-001988-AML-D-R	Female	M5	46,XX,t(9;11)(p22;q23)[20]	Shanghai Yuanqi Bio-Pharmaceutical Co	Illumina Novaseq 6000	Stranded
SCMC-001989-AML-D-R	Female	M7	47,X,add(X)(q28),der(2)t(2;5)(p13;p13),der(5)t(5;12)(p13;q13),del(6)(q13),der(7)t(1;7)(q10;q10),dup(8)(q21q24),del(11)(q13q21),add(13)(q32),der(16)t(6;16)(q22;p13.3),add(22)(q13),+mar[14]/46,XX[6]	Shanghai Biotechnology Corporation	Illumina Hiseq 2000	Non-Stranded
SCMC-001990-AML-D-R	Female	M5	NA	Shanghai Yuanqi Bio-Pharmaceutical Co	Illumina Novaseq 6000	Stranded
SCMC-002000-AML-D-R	Male	M2	45,X,-Y[20]	Novogene	Illumina HiSeq X Ten	Stranded
SCMC-002001-AML-D-R	Female	M2	NA	Shanghai Yuanqi Bio-Pharmaceutical Co	Illumina Novaseq 6000	Stranded
SCMC-002002-AML-D-R	Female	M2	NA	Novogene	Illumina HiSeq X Ten	Stranded
SCMC-002003-AML-D-R	Female	M7	47,XX,+3,t(16;20)(p13.3;q11.2)[17]/46,XX[3]	Shanghai Yuanqi Bio-Pharmaceutical Co	Illumina Novaseq 6000	Stranded
SCMC-002005-AML-D-R	Female	M5	47,XX,+8[20]	Shanghai Yuanqi Bio-Pharmaceutical Co	Illumina Novaseq 6000	Stranded
SCMC-002006-AML-D-R	Male	M7	46,XY,t(1;22)(p13;q13)[3]/46,XY[6]	Shanghai Biotechnology Corporation	Illumina Hiseq 2000	Non-Stranded
SCMC-002007-AML-D-R	Male	M2	46,XY	Shanghai Yuanqi Bio-Pharmaceutical Co	Illumina Novaseq 6000	Stranded
SCMC-002008-AML-D-R	Female	M5	58,XX,+1,+del(1)(p21),+2,+3,del(5)(q12),+6,+der(7;11)(p10;q10),+8,+9+12,+13,add(17)(p13),+19,+21[15]/46.XX[5]	Shanghai Yuanqi Bio-Pharmaceutical Co	Illumina Novaseq 6000	Stranded
SCMC-002019-AML-D-R	Male	M4	46,XY[20]	Shanghai Yuanqi Bio-Pharmaceutical Co	Illumina Novaseq 6000	Stranded
SCMC-002020-AML-D-R	Female	M4	47,XX,+del(4)(q21q31)[16]/46,XX[4]	Shanghai Yuanqi Bio-Pharmaceutical Co	Illumina Novaseq 6000	Stranded
SCMC-002021-AML-D-R	Female	M5	46,XX,t(8;9)(q24;q34),t(13;16)(q12;q24),add(21)(q22)[20]	Shanghai Yuanqi Bio-Pharmaceutical Co	Illumina Novaseq 6000	Stranded
SCMC-002023-AML-D-R	Female	M2	46,XX,del(2)(q31q35),del(11)(q23)[20]	Shanghai Yuanqi Bio-Pharmaceutical Co	Illumina Novaseq 6000	Stranded
SCMC-002024-AML-D-R	Female	M5	46,XX	Shanghai Yuanqi Bio-Pharmaceutical Co	Illumina Novaseq 6000	Stranded
SCMC-002100-AML-D-R	Female	M7	46,XX	Shanghai Yuanqi Bio-Pharmaceutical Co	Illumina Novaseq 6000	Stranded
SCMC-002101-AML-D-R	Male	M5	46,XY,t(4;11)(q21;q21)[19]/46,XY[1]	Shanghai Yuanqi Bio-Pharmaceutical Co	Illumina Novaseq 6000	Stranded
SCMC-002105-AML-D-R	Male	M4	46,XY,del(7)(q22)[20]	Shanghai Yuanqi Bio-Pharmaceutical Co	Illumina Novaseq 6000	Stranded
SCMC-002106-AML-D-R	Male	M2	45,X,-Y,t(8;21)(q22;q22)[18]/46,XY[2]	Novogene	Illumina HiSeq X Ten	Stranded
SCMC-002107-AML-D-R	Male	M5	46,XY	Shanghai Yuanqi Bio-Pharmaceutical Co	Illumina Novaseq 6000	Stranded
SCMC-002110-AML-D-R	Male	M5	45,XY,-7	Shanghai Yuanqi Bio-Pharmaceutical Co	Illumina Novaseq 6000	Stranded
SCMC-002115-AML-D-R	Male	M4	46,XY,t(8;21)(q22;q22)[12]/46,XY[8]	Shanghai Yuanqi Bio-Pharmaceutical Co	Illumina Novaseq 6000	Stranded
SCMC-002117-AML-D-R-2	Male	M5	NA	Shanghai Biotechnology Corporation	Illumina Hiseq 2000	Non-Stranded
SCMC-002118-AML-D-R	Male	M5	NA	Shanghai Yuanqi Bio-Pharmaceutical Co	Illumina Novaseq 6000	Stranded
SCMC-002119-AML-D-R	Female	M5	46,XX,del(6)(q13q21),t(7;12)(q35;p12),del(11)(q13q23)[16]/46,XX[4]	Shanghai Yuanqi Bio-Pharmaceutical Co	Illumina Novaseq 6000	Stranded
SCMC-002135-AML-D-R	Female	M2	NA	Shanghai Yuanqi Bio-Pharmaceutical Co	Illumina Novaseq 6000	Stranded
SCMC-002138-AML-D-R	Female	M7	54-56,XX,+X,add(1)(q44),+2,+6,+8,+der(8)t(1;8)(q21;p21),+10,+13,+19,+21,+22,+22[CP20]	Shanghai Biotechnology Corporation	Illumina Hiseq 2000	Non-Stranded
SCMC-002139-AML-D-R	Female	M5	NA	Shanghai Yuanqi Bio-Pharmaceutical Co	Illumina Novaseq 6000	Stranded
SCMC-002140-AML-D-R	Male	M5	46,XY,inv(16)(p13q22)[5]/46,idem,del(7)(q32q34)[15]	Shanghai Yuanqi Bio-Pharmaceutical Co	Illumina Novaseq 6000	Stranded
SCMC-002143-AML-D-R	Male	M2	46,XY,t(8;21)(q22;q22)[10]/46,XY[10]	Novogene	Illumina HiSeq X Ten	Stranded
SCMC-002146-AML-D-R	Female	M7	46,XX[20]	Shanghai Biotechnology Corporation	Illumina Hiseq 2000	Non-Stranded
SCMC-002147-AML-D-R	Male	M5	NA	Shanghai Biotechnology Corporation	Illumina Hiseq 2000	Non-Stranded
SCMC-002150-AML-D-R	Female	M5	49,XX,der(9)t(1;9)(q21;p22),+21,+21,+21/46,XX	Novogene	Illumina HiSeq X Ten	Non-Stranded
SCMC-002152-AML-D-R	Female	M2	45,X,-X,t(8;21)(q22;q22)[18]/46,XX[2]	Shanghai Yuanqi Bio-Pharmaceutical Co	Illumina Novaseq 6000	Stranded
SCMC-002224-AML-D-R	Male	M1	46,XY[20]	Shanghai Yuanqi Bio-Pharmaceutical Co	Illumina Novaseq 6000	Stranded
SCMC-002230-AML-D-R	Female	M2	46,XX,t(8;21)(q22;q22)[10]/47,idem,+15[10]	Shanghai Yuanqi Bio-Pharmaceutical Co	Illumina Novaseq 6000	Stranded
SCMC-002231-AML-D-R	Female	M5	47,XX,+8,t(9;11)(p22;q23),inc[2]/46,XX[18]	Shanghai Yuanqi Bio-Pharmaceutical Co	Illumina Novaseq 6000	Stranded
SCMC-002232-AML-D-R	Male	M4	46,XY,t(5;11)(q31;q23)[20]	Shanghai Yuanqi Bio-Pharmaceutical Co	Illumina Novaseq 6000	Stranded
SCMC-002233-AML-D-R	Female	M2	46,XX,t(8;21)(q22;q22)[16]/46,XX[4]	Shanghai Yuanqi Bio-Pharmaceutical Co	Illumina Novaseq 6000	Stranded
SCMC-002234-AML-D-R	Male	M5	46,XY,der(8)t(1;8)(q21;p21),ins(13,13)(q14;q22q34),t(16;21)(p11.2;q22)[19]/46,XY	Shanghai Yuanqi Bio-Pharmaceutical Co	Illumina Novaseq 6000	Stranded
SCMC-002282-AML-D-R	Male	M5	46,XY[20]	Shanghai Yuanqi Bio-Pharmaceutical Co	Illumina Novaseq 6000	Stranded
SCMC-002283-AML-D-R	Male	M2	46,XX[20]	Shanghai Yuanqi Bio-Pharmaceutical Co	Illumina Novaseq 6000	Stranded
SCMC-002284-AML-D-R	Male	M2	45,X,-Y,t(8;21)(q22;q22)[16]/46,XY[4]	Shanghai Yuanqi Bio-Pharmaceutical Co	Illumina Novaseq 6000	Stranded
SCMC-002285-AML-D-R-2	Female	M7	46,XX,der(2)t(2;7)(p25;q11.1),del(7)(q11.2),del(7)(?),der(10)dup(10)(p12p15),trp(10)(q24q26),inv(10)(q11.2q24)[12]/48,idem,+8,+mar[8]	Shanghai Biotechnology Corporation	Illumina Hiseq 2000	Non-Stranded
SCMC-002286-AML-D-R	Male	M5	46,XY	Shanghai Yuanqi Bio-Pharmaceutical Co	Illumina Novaseq 6000	Stranded
SCMC-002287-AML-D-R	Female	M4	NA	Shanghai Yuanqi Bio-Pharmaceutical Co	Illumina Novaseq 6000	Stranded
SCMC-002289-AML-D-R	Female	M2	46,XX,inv(16)(p13q22)/46,XX	Shanghai Yuanqi Bio-Pharmaceutical Co	Illumina Novaseq 6000	Stranded
SCMC-002291-AML-D-R	Male	M5	43-45,XY,del(3)(p13),del(3)(q12),dic(4;11)(p16;p11.2),der(5)t(1;3)(p22;q13),del(6)(q13),der(11)del(11)(p14p15),dup(q23q25),del(15)(q15q24),-16,-17[CP18]/46,XY[2]	Shanghai Yuanqi Bio-Pharmaceutical Co	Illumina Novaseq 6000	Stranded
SCMC-002292-AML-D-R	Female	M5	46,XX,t(9;22)(q34;q11.2)[20]	Shanghai Yuanqi Bio-Pharmaceutical Co	Illumina Novaseq 6000	Stranded
SCMC-002295-AML-D-R	Female	M5	46,XX,t(2;11)(q31;q23)[20]	Shanghai Yuanqi Bio-Pharmaceutical Co	Illumina Novaseq 6000	Stranded
SCMC-002381-AML-D-R	Female	M5	47,XX,+8[14]/46,XX[6]	Shanghai Yuanqi Bio-Pharmaceutical Co	Illumina Novaseq 6000	Stranded
SCMC-002382-AML-D-R	Male	M2	46,XY[20]	Shanghai Yuanqi Bio-Pharmaceutical Co	Illumina Novaseq 6000	Stranded
SCMC-002385-AML-D-R	Female	M2	46,X,-X,t(8;21)(q22;q22),del(9)(q13(q13q22)/46,XX	Shanghai Yuanqi Bio-Pharmaceutical Co	Illumina Novaseq 6000	Stranded
SCMC-002389-AML-D-R	Male	M2	46,XY[20]	Shanghai Yuanqi Bio-Pharmaceutical Co	Illumina Novaseq 6000	Stranded
SCMC-002390-AML-D-R	Male	M5	46,XX,t(9;11)(p22;q23)/46,XX	Shanghai Yuanqi Bio-Pharmaceutical Co	Illumina Novaseq 6000	Stranded
SCMC-002392-AML-D-R	Female	M5	46,XX,t(9;11)(p22;q23)/46,XX	Shanghai Yuanqi Bio-Pharmaceutical Co	Illumina Novaseq 6000	Stranded
SCMC-002393-AML-D-R	Male	M7	47,XY,+der(15)t(1;15)(q12;q26),del(1)(q23;q25)/46,XY	Shanghai Yuanqi Bio-Pharmaceutical Co	Illumina Novaseq 6000	Stranded
SCMC-002395-AML-D-R	Male	M5	46,XY,t(11;22)(q25;q13)	Shanghai Yuanqi Bio-Pharmaceutical Co	Illumina Novaseq 6000	Stranded
SCMC-002397-AML-D-R	Female	M2	46,XX,t(8;21)(q22;q22)[20]	Novogene	Illumina HiSeq X Ten	Stranded
SCMC-002399-AML-D-R	Male	M7	46,XY,add(12)(q24.3)[5]/46,XY[15]	Shanghai Yuanqi Bio-Pharmaceutical Co	Illumina Novaseq 6000	Stranded
SCMC-002400-AML-D-R	Female	M5	47,XX,+8,t(9;11)(p22;q23),der(21)t(1;21)(q23;q22)/46,XX	Shanghai Yuanqi Bio-Pharmaceutical Co	Illumina Novaseq 6000	Stranded
SCMC-002401-AML-D-R	Female	M7	46,XX,t(13;17)(q14;p11.2)[12]/46,XX[8]	Shanghai Yuanqi Bio-Pharmaceutical Co	Illumina Novaseq 6000	Stranded
SCMC-002404-AML-D-R	Male	M5	46,XY[20]	Shanghai Yuanqi Bio-Pharmaceutical Co	Illumina Novaseq 6000	Stranded
SCMC-002406-AML-D-R	Male	M7	47,XY,+Y,t(2;7)(p21;p22),inv(9)(p12q13)[15]/47,idem,t(11;15)(p14;q11.2)[5]	Shanghai Yuanqi Bio-Pharmaceutical Co	Illumina Novaseq 6000	Stranded
SCMC-002408-AML-D-R	Male	M5	NA	Shanghai Yuanqi Bio-Pharmaceutical Co	Illumina Novaseq 6000	Stranded
SCMC-002409-AML-D-R	Male	M4	NA	Shanghai Yuanqi Bio-Pharmaceutical Co	Illumina Novaseq 6000	Stranded
SCMC-002474-AML-D-R	Male	M2	46,XY,inv(16)(p13.1q22)[13]/46,XY[5]	Shanghai Yuanqi Bio-Pharmaceutical Co	Illumina Novaseq 6000	Stranded
SCMC-002475-AML-D-R	Male	M4	46,XY,inv(16)(p13q22)[20]	Shanghai Yuanqi Bio-Pharmaceutical Co	Illumina Novaseq 6000	Stranded
SCMC-002476-AML-D-R	Male	M4	46,XY,t(5;11)(q31;q23)[20]	Shanghai Yuanqi Bio-Pharmaceutical Co	Illumina Novaseq 6000	Stranded
SCMC-002477-AML-D-R	Female	M7	46,X,der(X)t(X;7)(p25;p15),der(7)t(7;12)(p15;q14),der(12)t(X;12)(q24;q13),del(12)(p12p13),add(19)(p13.3)[17]/46,XX[3]	Shanghai Yuanqi Bio-Pharmaceutical Co	Illumina Novaseq 6000	Stranded
SCMC-002478-AML-D-R	Male	M2	46,XY[20]	Shanghai Yuanqi Bio-Pharmaceutical Co	Illumina Novaseq 6000	Stranded
SCMC-002479-AML-D-R-2	Female	M7	49,XX,+8,+21,+21[15]/46,XX[5]	ANOROAD	Illumina Novaseq 6000	Stranded
SCMC-002483-AML-D-R	Female	M5	NA	Shanghai Yuanqi Bio-Pharmaceutical Co	Illumina Novaseq 6000	Stranded
SCMC-002543-AML-D-R-2	Male	M7	46,XY,del(2)(q31q35),der(12)del(12)(p12)ins(12;2)(q24.3;q13q35),add(16)(p13.3)[20]	ANOROAD	Illumina Novaseq 6000	Stranded
SCMC-002545-AML-D-R-2	Female	M5	46,XX,del(5)(q13q33)[6]/46,idem+21[14]	ANOROAD	Illumina Novaseq 6000	Non-Stranded
SCMC-002546-AML-D-R	Female	M2	46,XX,t(8;21)(q22;q22)[20]	Shanghai Yuanqi Bio-Pharmaceutical Co	Illumina Novaseq 6000	Stranded
SCMC-002549-AML-D-R	Female	M7	47,XY,t(7;12)(p12;q24.1),+21[12]/46,XX[8]	ANOROAD	Illumina Novaseq 6000	Stranded
SCMC-002550-AML-D-R	Male	M7	45,XY,-19,add(21)(p13)	Kindstar Global	Illumina HiSeq X Ten	Stranded
SCMC-002551-AML-D-R	Male	M5	46,XY,t(9;11)(p22;q23)[20]	Shanghai Yuanqi Bio-Pharmaceutical Co	Illumina Novaseq 6000	Stranded
SCMC-002552-AML-D-R	Female	M2	NA	Shanghai Yuanqi Bio-Pharmaceutical Co	Illumina Novaseq 6000	Stranded
SCMC-002555-AML-D-R	Female	M4	NA	Shanghai Yuanqi Bio-Pharmaceutical Co	Illumina Novaseq 6000	Stranded
SCMC-002556-AML-D-R	Female	M7	NA	ANOROAD	Illumina Novaseq 6000	Non-Stranded
SCMC-002558-AML-D-R	Male	M4	46,XY	Shanghai Yuanqi Bio-Pharmaceutical Co	Illumina Novaseq 6000	Stranded
SCMC-002559-AML-D-R	Male	M5	46,XY,t(9;11)(p22;q23)[20]	Shanghai Yuanqi Bio-Pharmaceutical Co	Illumina Novaseq 6000	Stranded
SCMC-002567-AML-D-R	Male	M7	46,XY[20]	Kindstar Global	Illumina HiSeq X Ten	Stranded
SCMC-002623-AML-D-R	Female	M2	46,XX,del(6)(q13q21),del(7)(q22q34),t(8;21)(q22;q22),dup(17)(q21q22)[20]	Shanghai Yuanqi Bio-Pharmaceutical Co	Illumina Novaseq 6000	Stranded
SCMC-002627-AML-D-R	Male	M7	46,XY,del(2)(4p25),t(13;17)(q14;q20)[20]	Shanghai Yuanqi Bio-Pharmaceutical Co	Illumina Novaseq 6000	Stranded
SCMC-002646-AML-D-R	Male	M7	48,Y,del(X)t(X;11)(q10;q10),del(11)(q13;q21),+21,+der(21)t(19;21)(q13.1;p13)[12]	Shanghai Yuanqi Bio-Pharmaceutical Co	Illumina Novaseq 6000	Stranded
SCMC-010000-AML-D-R	Male	M2	NA	Shanghai Biotechnology Corporation	Illumina Hiseq 2000	Non-Stranded
SCMC-020000-AML-D-R-2	Female	M2	45,X,-X,t(8;21)(q22;q22)/46,XX	Shanghai Yuanqi Bio-Pharmaceutical Co	Illumina Novaseq 6000	Stranded
SCMC-030000-AML-D-R	Male	M2	NA	Shanghai Biotechnology Corporation	Illumina Hiseq 2000	Non-Stranded
SCMC-040000-AML-D-R	Male	M2	45,X,-Y,t(6;14)(p11;q32),t(8;21)(q22;q22),del(9)(q12),add(11)(p25)/46,XY	Shanghai Biotechnology Corporation	Illumina Hiseq 2000	Non-Stranded
SCMC-050000-AML-D-R	Male	M2	NA	Shanghai Biotechnology Corporation	Illumina Hiseq 2000	Non-Stranded
SCMC-060000-AML-D-R	Male	M2	NA	Shanghai Biotechnology Corporation	Illumina Hiseq 2000	Non-Stranded
SCMC-070000-AML-D-R	Male	M2	NA	Shanghai Biotechnology Corporation	Illumina Hiseq 2000	Non-Stranded
SCMC-180000-AML-D-R	Male	M2	46,XY,t(8;21)(q22;q22)[7]/46,XY[4]	Shanghai Yuanqi Bio-Pharmaceutical Co	Illumina Novaseq 6000	Stranded
SCMC-190000-AML-D-R	Female	M5	46,XX	Shanghai Yuanqi Bio-Pharmaceutical Co	Illumina Novaseq 6000	Stranded
SCMC-200000-AML-D-R	Female	M4	NA	Shanghai Yuanqi Bio-Pharmaceutical Co	Illumina Novaseq 6000	Stranded
SCMC-210000-AML-D-R	Male	M5	47,XY,i(8)(q10)*2,+8,ins(19;11)(p13.3;q13q23)[20]	Shanghai Yuanqi Bio-Pharmaceutical Co	Illumina Novaseq 6000	Stranded
SCMC-220000-AML-D-R	Female	M4	47,XX,t(7;17)(q36;q22),+19[20]	Shanghai Yuanqi Bio-Pharmaceutical Co	Illumina Novaseq 6000	Stranded
SCMC-230000-AML-D-R	Male	M5	NA	Shanghai Yuanqi Bio-Pharmaceutical Co	Illumina Novaseq 6000	Stranded
SCMC-240000-AML-D-R	Male	M4	NA	Shanghai Yuanqi Bio-Pharmaceutical Co	Illumina Novaseq 6000	Stranded
SCMC-250000-AML-D-R	Female	M5	NA	Shanghai Yuanqi Bio-Pharmaceutical Co	Illumina Novaseq 6000	Stranded
SCMC-260000-AML-D-R	Female	M7	47,XX,t(3;12)(p21;p13),t(6;16)(p21;p12),del(11)(p11.2),del(13)(q12q22),der(19)t(?),+21[20]	Shanghai Yuanqi Bio-Pharmaceutical Co	Illumina Novaseq 6000	Stranded
SCMC-270000-AML-D-R	Male	M5	46,XY[20]	Shanghai Yuanqi Bio-Pharmaceutical Co	Illumina Novaseq 6000	Stranded
SCMC-290000-AML-D-R	Female	M5	NA	Shanghai Yuanqi Bio-Pharmaceutical Co	Illumina Novaseq 6000	Stranded
SCMC-300000-AML-D-R	Female	M5	46,XX	Shanghai Yuanqi Bio-Pharmaceutical Co	Illumina Novaseq 6000	Stranded
SCMC-310000-AML-D-R	Male	M4	NA	Shanghai Yuanqi Bio-Pharmaceutical Co	Illumina Novaseq 6000	Stranded
SCMC-320000-AML-D-R	Male	M5	NA	Shanghai Yuanqi Bio-Pharmaceutical Co	Illumina Novaseq 6000	Stranded
SCMC-330000-AML-D-R	Male	M2	NA	Shanghai Yuanqi Bio-Pharmaceutical Co	Illumina Novaseq 6000	Stranded
SCMC-340000-AML-D-R	Male	M2	NA	Shanghai Yuanqi Bio-Pharmaceutical Co	Illumina Novaseq 6000	Stranded
SCMC-370000-AML-D-R	Male	M3	NA	ANOROAD	Illumina Novaseq 6000	Non-Stranded
SCMC-380000-AML-D-R	Female	M3	47,XX,+8[18]/46,XX[2]	ANOROAD	Illumina Novaseq 6000	Stranded
SCMC-390000-AML-D-R	Female	M3	46,XX	ANOROAD	Illumina Novaseq 6000	Stranded
SCMC-000770-AML-D-R	Female	M4	NA	Shanghai Yuanqi Bio-Pharmaceutical Co	Illumina Novaseq 6000	Stranded
SCMC-000772-AML-D-R	Male	M1	NA	Shanghai Yuanqi Bio-Pharmaceutical Co	Illumina Novaseq 6000	Stranded
