# Supplementary material for: Distinct genomic landscape of Chinese pediatric acute myeloid leukemia impacts clinical risk classification
Source: Nat Commun. 2022 Mar 28;13:1640. doi: 10.1038/s41467-022-29336-y (PMC8960760; doi:10.1038/s41467-022-29336-y)
Supplement: Supplementary file 4 — Supplementary Data 2 [file 41467_2022_29336_MOESM4_ESM.xlsx]

## Sheet: Sheet1
Supplementary Data 2. Clinical characterization of SCMC and TARGET AML cohort.
SCMC Cohort (n=292)				NCI-TARGET Cohort (n=631)
	N	%			N	%
Gender				Gender
Female	117	0.400685		Female	307	0.486529
Male	175	0.599315		Male	324	0.513471
FAB classification				FAB classification
M0	1	0.00342466		M0	16	0.0253566
M1	9	0.0308219		M1	75	0.118859
M2	110	0.376712		M2	146	0.231379
M3	3	0.010274		M3	2	0.00316957
M4	34	0.116438		M4	148	0.234548
M5	95	0.325342		M5	112	0.177496
M7	40	0.136986		M6	8	0.0126783
				M7	15	0.0237718
				NOS	29	0.0459588
				Unknown	80	0.126783
AGE				AGE
<3	107	0.366438		<3	118	0.187005
3-10	111	0.380137		3-10	173	0.274168
10-15	70	0.239726		10-15	207	0.328051
15-18	4	0.0136986		15-18	133	0.210777
Protocol				Protocol
AML-SCMC-2009-A	196	0.6712		AAML03P1	39	0.0618067
AML-SCMC-2009-B	78	0.2671		AAML0531	579	0.917591
SCMC-AML-XH99	10	0.0342466		CCG-2961	13	0.0206022
other	6	0.0205479
NA	2	0.00684932
				HSCT
HSCT				Yes	90	0.142631
Yes	56	0.191781		No	488	0.773376
No	217	0.743151		NA	53	0.0839937
NA	19	0.0650685
				Reached CR after cycle 1 of induction
Reached CR after cycle 1 of induction				Yes	483	0.765452
Yes	193	0.660959		No	134	0.212361
No	73	0.25		Death	8	0.0126783
NA	26	0.0890411		NA	6	0.00950872
				Firstevent
Firstevent				Relapse	227	0.359746
Relapse	75	0.256849		Induction Failure	53	0.0839937
Resistant disease (RD)	22	0.0753425		Death	27	0.0427892
Expired	12	0.0410959		Death without Remission	10	0.0158479
2nd Cancer Event	3	0.010274		Alive	314	0.497623
Abandoned	24	0.0821918
Alive	131	0.44863
Lost to followup	17	0.0582192
Transferred to other hospital	4	0.0136986
NA	4	0.0136986
