# Supplementary material for: Distinct genomic landscape of Chinese pediatric acute myeloid leukemia impacts clinical risk classification
Source: Nat Commun. 2022 Mar 28;13:1640. doi: 10.1038/s41467-022-29336-y (PMC8960760; doi:10.1038/s41467-022-29336-y)
Supplement: Supplementary file 5 — Supplementary Data 3 [file 41467_2022_29336_MOESM5_ESM.xlsx]

## Sheet: Sheet1
Supplementary Data 3. QC of RNA-seq data.
Sample ID	Total Reads	Mapped Reads	Mapped Rate %	Duplicates	Duplicates Rate %
SCMC-002479-AML-D-R-2	109792853	108926741	0.9921	28973586	0.2639
SCMC-002567-AML-D-R	190081814	188477811	0.9916	40546698	0.2133
SCMC-002543-AML-D-R-2	91978099	91139177	0.9909	16873334	0.1834
SCMC-390000-AML-D-R	99632328	98502132	0.9887	21195189	0.2127
SCMC-002545-AML-D-R-2	59888036	59160868	0.9879	27211169	0.4544
SCMC-380000-AML-D-R	114318924	112784032	0.9866	57978667	0.5072
SCMC-002549-AML-D-R	95608909	94280205	0.9861	17015261	0.178
SCMC-002397-AML-D-R	99581650	98183536	0.986	21035290	0.2112
SCMC-002002-AML-D-R	92538831	90852017	0.9818	12780523	0.1381
SCMC-002000-AML-D-R	96083983	94313901	0.9816	21198445	0.2206
SCMC-002143-AML-D-R	93096313	91378465	0.9815	15221655	0.1635
SCMC-001670-AML-D-R	102501741	100543463	0.9809	34558010	0.3371
SCMC-001012-AML-D-R	115438405	113222281	0.9808	34835417	0.3018
SCMC-002106-AML-D-R	99150468	97248388	0.9808	17868288	0.1802
SCMC-001557-AML-D-R	100166940	98233018	0.9807	33710164	0.3365
SCMC-000769-AML-D-R	134461111	131817509	0.9803	44093896	0.3279
SCMC-001669-AML-D-R	124974799	122433435	0.9797	37678517	0.3015
SCMC-001548-AML-D-R	125429450	122705602	0.9783	51288994	0.4089
SCMC-002550-AML-D-R	335310790	327773064	0.9775	28372718	0.0846
SCMC-001078-AML-D-R	135379912	132300802	0.9773	49163984	0.3632
SCMC-260000-AML-D-R	106851299	104299039	0.9761	26468542	0.2477
SCMC-001560-AML-D-R	111488098	108794260	0.9758	40956704	0.3674
SCMC-000804-AML-D-R	123723308	120716242	0.9757	42084324	0.3401
SCMC-001732-AML-D-R	120941657	117986189	0.9756	40206634	0.3324
SCMC-001401-AML-D-R	145414961	141856019	0.9755	75110249	0.5165
SCMC-001960-AML-D-R	100894203	98400883	0.9753	25337770	0.2511
SCMC-001457-AML-D-R	116235403	113341195	0.9751	45425234	0.3908
SCMC-000625-AML-D-R	145093802	141455910	0.9749	57789229	0.3983
SCMC-320000-AML-D-R	91492699	89170321	0.9746	21720498	0.2374
SCMC-001335-AML-D-R	101240717	98604907	0.974	24092038	0.238
SCMC-002556-AML-D-R	129458065	126023301	0.9735	49614902	0.3833
SCMC-001391-AML-D-R	114003262	110981084	0.9735	53606504	0.4702
SCMC-210000-AML-D-R	104276911	101512651	0.9735	25093446	0.2406
SCMC-001561-AML-D-R	63942535	62242541	0.9734	9580260	0.1498
SCMC-000849-AML-D-R	114227826	111123490	0.9728	43294169	0.379
SCMC-000607-AML-D-R	112408970	109336306	0.9727	28159862	0.2505
SCMC-240000-AML-D-R	97831857	95158479	0.9727	22531575	0.2303
SCMC-001459-AML-D-R	129569029	126007649	0.9725	53213062	0.4107
SCMC-001902-AML-D-R	90733793	88234267	0.9725	23300185	0.2568
SCMC-002100-AML-D-R	89696310	87217714	0.9724	20743009	0.2313
SCMC-001462-AML-D-R	91674346	89122686	0.9722	25176244	0.2746
SCMC-001464-AML-D-R	109510047	106458351	0.9721	24510142	0.2238
SCMC-001460-AML-D-R	106365229	103389715	0.972	30807543	0.2896
SCMC-000614-AML-D-R	116992970	113708218	0.9719	32944791	0.2816
SCMC-000595-AML-D-R	100757120	97923292	0.9719	19988468	0.1984
SCMC-002627-AML-D-R	97934781	95174943	0.9718	17870631	0.1825
SCMC-000612-AML-D-R	105926374	102920758	0.9716	27726005	0.2617
SCMC-220000-AML-D-R	101623007	98741425	0.9716	24427382	0.2404
SCMC-000599-AML-D-R	93654468	90952092	0.9711	17094255	0.1825
SCMC-001402-AML-D-R	106890667	103791969	0.971	24925554	0.2332
SCMC-250000-AML-D-R	107115374	103987846	0.9708	24532532	0.229
SCMC-000872-AML-D-R	99023681	96136763	0.9708	27020729	0.2729
SCMC-002559-AML-D-R	105135762	102058372	0.9707	21576411	0.2052
SCMC-000534-AML-D-R	88897257	86235071	0.9701	23745867	0.2671
SCMC-002287-AML-D-R	88897257	86235071	0.9701	23745867	0.2671
SCMC-000597-AML-D-R	103738702	100622350	0.97	26982898	0.2601
SCMC-310000-AML-D-R	97939517	95004917	0.97	21081131	0.2152
SCMC-001890-AML-D-R	96980136	94068642	0.97	18679675	0.1926
SCMC-001269-AML-D-R	107560873	104285557	0.9695	26147122	0.2431
SCMC-000533-AML-D-R	97816444	94829564	0.9695	26420211	0.2701
SCMC-001466-AML-D-R	88159852	85445708	0.9692	18483976	0.2097
SCMC-001558-AML-D-R	95420014	92475186	0.9691	25038729	0.2624
SCMC-001877-AML-D-R	107117111	103785633	0.9689	21501681	0.2007
SCMC-001077-AML-D-R	110231232	106774350	0.9686	32803665	0.2976
SCMC-001337-AML-D-R	98014998	94922300	0.9684	27245138	0.278
SCMC-000765-AML-D-R	114367891	110743747	0.9683	28325360	0.2477
SCMC-002005-AML-D-R	97492161	94403233	0.9683	26085553	0.2676
SCMC-000615-AML-D-R	99793190	96620214	0.9682	18146875	0.1818
SCMC-001911-AML-D-R	93864717	90822143	0.9676	22550591	0.2402
SCMC-001395-AML-D-R	93483934	90447810	0.9675	28670448	0.3067
SCMC-002008-AML-D-R	81065793	78420677	0.9674	18052532	0.2227
SCMC-002230-AML-D-R	150759246	145825406	0.9673	72076979	0.4781
SCMC-002023-AML-D-R	115985925	112176245	0.9672	39566236	0.3411
SCMC-002019-AML-D-R	99723702	96450922	0.9672	32919711	0.3301
SCMC-001658-AML-D-R	114467176	110698552	0.9671	23936624	0.2091
SCMC-001985-AML-D-R	108148784	104515492	0.9664	32421127	0.2998
SCMC-180000-AML-D-R	105689156	102103082	0.9661	24637203	0.2331
SCMC-002003-AML-D-R	94304783	91106877	0.9661	22341931	0.2369
SCMC-001469-AML-D-R	93724738	90519232	0.9658	24935850	0.2661
SCMC-001405-AML-D-R	107763714	104056464	0.9656	24672925	0.229
SCMC-300000-AML-D-R	95826818	92486766	0.9651	19186187	0.2002
SCMC-020000-AML-D-R-2	101112700	97554368	0.9648	44718268	0.4423
SCMC-001011-AML-D-R	102122976	98504732	0.9646	35103823	0.3437
SCMC-270000-AML-D-R	84499009	81461233	0.964	17608100	0.2084
SCMC-002007-AML-D-R	92290378	88863580	0.9629	18501522	0.2005
SCMC-330000-AML-D-R	94658073	91127941	0.9627	30311772	0.3202
SCMC-001351-AML-D-R	90942897	87511013	0.9623	36785142	0.4045
SCMC-001393-AML-D-R	129202066	124319242	0.9622	50969799	0.3945
SCMC-200000-AML-D-R	104612344	100630166	0.9619	32350405	0.3092
SCMC-230000-AML-D-R	109093043	104890013	0.9615	23736627	0.2176
SCMC-001456-AML-D-R	108313055	104127577	0.9614	29481739	0.2722
SCMC-290000-AML-D-R	89482076	86028106	0.9614	18748535	0.2095
SCMC-001356-AML-D-R	133370741	128206255	0.9613	47711228	0.3577
SCMC-001272-AML-D-R	115325333	110860107	0.9613	27892851	0.2419
SCMC-001589-AML-D-R	108339301	104124987	0.9611	24722847	0.2282
SCMC-000852-AML-D-R	128090947	123091849	0.961	41220310	0.3218
SCMC-000808-AML-D-R	81328331	78104451	0.9604	31511404	0.3875
SCMC-000898-AML-D-R	98393605	94460071	0.96	54327590	0.5521
SCMC-000981-AML-D-R	103267727	99078213	0.9594	25015545	0.2422
SCMC-001896-AML-D-R	144721479	138826421	0.9593	37942387	0.2622
SCMC-001656-AML-D-R	117025240	112264768	0.9593	31559396	0.2697
SCMC-000933-AML-D-R	159201766	152676044	0.959	66331165	0.4166
SCMC-001452-AML-D-R	167111895	160227873	0.9588	57261524	0.3427
SCMC-000798-AML-D-R	101371398	97179898	0.9587	35931649	0.3545
SCMC-001894-AML-D-R	85170129	81651913	0.9587	28612420	0.3359
SCMC-000768-AML-D-R	143148828	137228244	0.9586	42398221	0.2962
SCMC-340000-AML-D-R	93879777	89990515	0.9586	47481672	0.5058
SCMC-000602-AML-D-R	92224917	88398753	0.9585	40247159	0.4364
SCMC-001262-AML-D-R	121385185	116320357	0.9583	36194058	0.2982
SCMC-001463-AML-D-R	89157099	85357063	0.9574	31149073	0.3494
SCMC-000932-AML-D-R	176781070	169159394	0.9569	54895339	0.3105
SCMC-000880-AML-D-R	98476654	94219662	0.9568	24224142	0.246
SCMC-001668-AML-D-R	82531463	78929479	0.9564	26646549	0.3229
SCMC-001901-AML-D-R	83927939	80217549	0.9558	25897699	0.3086
SCMC-001400-AML-D-R	79190064	75667922	0.9555	22649294	0.286
SCMC-002150-AML-D-R	97099457	92764925	0.9554	32764851	0.3374
SCMC-001352-AML-D-R	47697387	45560537	0.9552	9644929	0.2022
SCMC-002138-AML-D-R	77056866	73567160	0.9547	25684515	0.3333
SCMC-001394-AML-D-R	124688647	119032289	0.9546	36832321	0.2954
SCMC-001661-AML-D-R	118091642	112722200	0.9545	42376231	0.3588
SCMC-002291-AML-D-R	113938970	108714886	0.9542	21162635	0.1857
SCMC-000847-AML-D-R	102259776	97562882	0.9541	33685481	0.3294
SCMC-002117-AML-D-R-2	204664828	195259706	0.954	164648891	0.8045
SCMC-000851-AML-D-R	134057753	127848261	0.9537	36902420	0.2753
SCMC-002147-AML-D-R	105722229	100805965	0.9535	41868547	0.396
SCMC-000929-AML-D-R	78764093	75007089	0.9523	39649792	0.5034
SCMC-001392-AML-D-R	154531390	147004908	0.9513	39970253	0.2587
SCMC-001019-AML-D-R	84544706	80387378	0.9508	46151338	0.5459
SCMC-001570-AML-D-R	75690189	71953297	0.9506	19841276	0.2621
SCMC-002146-AML-D-R	74549714	70811514	0.9499	20160511	0.2704
SCMC-001889-AML-D-R	97386346	92474704	0.9496	35556900	0.3651
SCMC-001957-AML-D-R	77487051	73571781	0.9495	18108136	0.2337
SCMC-001958-AML-D-R	106525415	101135813	0.9494	32420484	0.3043
SCMC-002285-AML-D-R-2	94211561	89421757	0.9492	30625438	0.3251
SCMC-001893-AML-D-R	141087285	133484733	0.9461	45938164	0.3256
SCMC-001271-AML-D-R	110347586	104232118	0.9446	39872960	0.3613
SCMC-001015-AML-D-R	95190780	89857574	0.944	21919702	0.2303
SCMC-002006-AML-D-R	70122939	66120715	0.9429	22243568	0.3172
SCMC-001270-AML-D-R	112360583	105802401	0.9416	26614015	0.2369
SCMC-010000-AML-D-R	129992079	122248471	0.9404	34260252	0.2636
SCMC-050000-AML-D-R	122670173	115342727	0.9403	31722415	0.2586
SCMC-001266-AML-D-R	105642039	99250739	0.9395	27715529	0.2624
SCMC-001885-AML-D-R	123616825	116120993	0.9394	31765275	0.257
SCMC-001260-AML-D-R	94063826	88322512	0.939	21631910	0.23
SCMC-001263-AML-D-R	124797539	117048433	0.9379	32556236	0.2609
SCMC-000848-AML-D-R	100454268	94175284	0.9375	22546162	0.2244
SCMC-060000-AML-D-R	119721039	112109533	0.9364	38302680	0.3199
SCMC-070000-AML-D-R	110604289	103537215	0.9361	27306650	0.2469
SCMC-001888-AML-D-R	133398147	124860777	0.936	32359891	0.2426
SCMC-040000-AML-D-R	87900189	82254041	0.9358	17942995	0.2041
SCMC-001016-AML-D-R	88677004	82912756	0.935	18703709	0.2109
SCMC-030000-AML-D-R	115240512	107716364	0.9347	25440062	0.2208
SCMC-001331-AML-D-R	100467160	93848220	0.9341	22163819	0.2206
SCMC-001989-AML-D-R	69646915	64817861	0.9307	18837446	0.2705
SCMC-000952-AML-D-R	116610189	108302771	0.9288	24364878	0.2089
SCMC-001515-AML-D-R	56580303	51951941	0.9182	13158692	0.2326
SCMC-370000-AML-D-R	134498869	122454853	0.9105	26298754	0.1955
SCMC-001884-AML-D-R	94827355	85599635	0.9027	20992106	0.2214
SCMC-001590-AML-D-R	87321168	78289706	0.8966	36087280	0.4133
SCMC-002546-AML-D-R	97231968	86925524	0.894	25916135	0.2665
SCMC-002231-AML-D-R	99704349	88116809	0.8838	19926967	0.1999
SCMC-001733-AML-D-R	97332881	85674901	0.8802	25430484	0.2613
SCMC-001516-AML-D-R	96016444	83964802	0.8745	21201891	0.2208
SCMC-001900-AML-D-R	127979928	111789046	0.8735	46373742	0.3624
SCMC-001355-AML-D-R-2	92866153	81075927	0.873	35739765	0.3849
SCMC-002001-AML-D-R	86232151	75139597	0.8714	17895801	0.2075
SCMC-001472-AML-D-R	86104796	74954108	0.8705	18328142	0.2129
SCMC-001591-AML-D-R	116451075	101336435	0.8702	33015211	0.2835
SCMC-001990-AML-D-R	134831227	116686721	0.8654	57862577	0.4291
SCMC-001488-AML-D-R	91313382	78964544	0.8648	19131442	0.2095
SCMC-001895-AML-D-R-2	143668021	124099947	0.8638	48601506	0.3383
SCMC-001553-AML-D-R	90016895	77740571	0.8636	19615987	0.2179
SCMC-001014-AML-D-R	108789952	93847996	0.8627	34135195	0.3138
SCMC-001672-AML-D-R	89304533	76885223	0.8609	22722270	0.2544
SCMC-001489-AML-D-R	105334151	90541787	0.8596	22802178	0.2165
SCMC-001559-AML-D-R	102177941	87760791	0.8589	33709184	0.3299
SCMC-001450-AML-D-R	104430226	89404270	0.8561	28678288	0.2746
SCMC-001470-AML-D-R	96963834	82976556	0.8557	25038585	0.2582
SCMC-001671-AML-D-R	89880244	76858212	0.8551	26389771	0.2936
SCMC-002115-AML-D-R	100345257	85763849	0.8547	29447513	0.2935
SCMC-001891-AML-D-R	101346800	86171262	0.8503	30670479	0.3026
SCMC-001880-AML-D-R	112210901	95345657	0.8497	20386101	0.1817
SCMC-000762-AML-D-R	148748279	126319973	0.8492	67369052	0.4529
SCMC-001664-AML-D-R	94672227	80310285	0.8483	34210704	0.3614
SCMC-001959-AML-D-R	92953532	78705666	0.8467	17682516	0.1902
SCMC-001555-AML-D-R	93232384	78836842	0.8456	21298359	0.2284
SCMC-001988-AML-D-R	99355804	83982058	0.8453	22267900	0.2241
SCMC-000935-AML-D-R	102453864	86480322	0.8441	26731586	0.2609
SCMC-002118-AML-D-R	109913505	92758721	0.8439	31867251	0.2899
SCMC-001453-AML-D-R	108724876	91686736	0.8433	32491607	0.2988
SCMC-001471-AML-D-R	100159797	84418041	0.8428	21946102	0.2191
SCMC-001987-AML-D-R	95250774	80229504	0.8423	24276331	0.2549
SCMC-001517-AML-D-R	97221709	81687727	0.8402	26140866	0.2689
SCMC-001593-AML-D-R	118931316	99898686	0.84	44508737	0.3742
SCMC-001712-AML-D-R	97694306	81941548	0.8388	19188554	0.1964
SCMC-001730-AML-D-R	111479916	93383902	0.8377	39834417	0.3573
SCMC-001340-AML-D-R	112036045	93837189	0.8376	39041998	0.3485
SCMC-002382-AML-D-R	108016107	90460493	0.8375	35555385	0.3292
SCMC-001662-AML-D-R	86002780	71954004	0.8366	26749628	0.311
SCMC-002292-AML-D-R	120930679	101078833	0.8358	44018206	0.364
SCMC-000624-AML-D-R	130601982	109126058	0.8356	63599744	0.487
SCMC-002558-AML-D-R	149922546	125155192	0.8348	56622513	0.3777
SCMC-001905-AML-D-R	95063278	79250736	0.8337	19483542	0.205
SCMC-001898-AML-D-R	114427557	95377271	0.8335	35396480	0.3093
SCMC-001903-AML-D-R	101962238	84910050	0.8328	25632824	0.2514
SCMC-001594-AML-D-R	116850185	97278825	0.8325	29232729	0.2502
SCMC-001465-AML-D-R	98647263	82104885	0.8323	29834583	0.3024
SCMC-000950-AML-D-R	130308077	108136715	0.8299	49893284	0.3829
SCMC-002390-AML-D-R	101446790	84165456	0.8297	27634230	0.2724
SCMC-001787-AML-D-R	95113680	78920038	0.8297	21561869	0.2267
SCMC-002105-AML-D-R	105064820	87121508	0.8292	37023197	0.3524
SCMC-001660-AML-D-R	125969716	104247080	0.8276	38145319	0.3028
SCMC-001711-AML-D-R	105936072	87557422	0.8265	31132200	0.2939
SCMC-001550-AML-D-R	102458386	84644084	0.8261	29087824	0.2839
SCMC-001074-AML-D-R	107546745	88828399	0.826	27658648	0.2572
SCMC-001899-AML-D-R	100932550	83340258	0.8257	21736627	0.2154
SCMC-001731-AML-D-R	100248571	82736785	0.8253	46030813	0.4592
SCMC-002021-AML-D-R	111308074	91751252	0.8243	19608660	0.1762
SCMC-002282-AML-D-R	95180927	78439467	0.8241	27083876	0.2846
SCMC-001906-AML-D-R	139170134	114581634	0.8233	34389826	0.2471
SCMC-001910-AML-D-R	115118440	94738636	0.823	20372001	0.177
SCMC-002234-AML-D-R	105904800	86764460	0.8193	18943320	0.1789
SCMC-001659-AML-D-R	89634033	73432515	0.8192	25173006	0.2808
SCMC-001886-AML-D-R	140920458	115403692	0.8189	49627287	0.3522
SCMC-001333-AML-D-R	112700382	92095550	0.8172	39730284	0.3525
SCMC-001261-AML-D-R	65420191	53415015	0.8165	32473826	0.4964
SCMC-002020-AML-D-R	120216844	98138584	0.8163	41529746	0.3455
SCMC-002555-AML-D-R	74563023	60820195	0.8157	28571710	0.3832
SCMC-001655-AML-D-R	125564155	102084345	0.813	38105079	0.3035
SCMC-001908-AML-D-R	135121653	109790581	0.8125	43147997	0.3193
SCMC-001268-AML-D-R	97776329	79418703	0.8122	21439953	0.2193
SCMC-001666-AML-D-R	117399609	95231745	0.8112	30916514	0.2633
SCMC-002283-AML-D-R	125922380	101910390	0.8093	37304639	0.2963
SCMC-002385-AML-D-R	91261849	73661957	0.8071	32168353	0.3525
SCMC-002289-AML-D-R	98686204	79602694	0.8066	22048563	0.2234
SCMC-001904-AML-D-R	88759193	71391797	0.8043	24676094	0.278
SCMC-001882-AML-D-R	134998636	108401564	0.803	50078279	0.371
SCMC-002623-AML-D-R	95169535	76127411	0.7999	53262992	0.5597
SCMC-001785-AML-D-R	110031754	87644870	0.7965	26771306	0.2433
SCMC-002389-AML-D-R	101687387	80996851	0.7965	28758092	0.2828
SCMC-001892-AML-D-R	104115965	82666365	0.794	25645063	0.2463
SCMC-000856-AML-D-R	97438729	77369379	0.794	21820667	0.2239
SCMC-002286-AML-D-R	149288315	118289213	0.7924	54447356	0.3647
SCMC-002646-AML-D-R	107185288	84905104	0.7921	26544886	0.2477
SCMC-001334-AML-D-R	116754946	92410868	0.7915	29185379	0.25
SCMC-002381-AML-D-R	97568209	76917427	0.7883	23433914	0.2402
SCMC-000931-AML-D-R	95709423	75010365	0.7837	16045558	0.1676
SCMC-001887-AML-D-R	104975832	82259846	0.7836	21284988	0.2028
SCMC-002399-AML-D-R	71589751	55791979	0.7793	11816491	0.1651
SCMC-002101-AML-D-R	120327726	93430124	0.7765	28722982	0.2387
SCMC-002024-AML-D-R	91094538	70433020	0.7732	21476321	0.2358
SCMC-001961-AML-D-R	135093083	103682461	0.7675	36176792	0.2678
SCMC-001881-AML-D-R	127364762	96767062	0.7598	30542633	0.2398
SCMC-002119-AML-D-R	99250691	75342985	0.7591	17009516	0.1714
SCMC-002401-AML-D-R	89381718	67495894	0.7551	18372517	0.2056
SCMC-001962-AML-D-R	119279356	88445812	0.7415	29015143	0.2433
SCMC-002135-AML-D-R	103541793	76152021	0.7355	28028030	0.2707
SCMC-002404-AML-D-R	80784873	59326047	0.7344	18758046	0.2322
SCMC-002284-AML-D-R	116546506	85014912	0.7295	32754782	0.281
SCMC-002551-AML-D-R	96189722	69392544	0.7214	16210141	0.1685
SCMC-002107-AML-D-R	87589667	63155323	0.721	15877267	0.1813
SCMC-000857-AML-D-R	106555667	76269943	0.7158	14461879	0.1357
SCMC-002477-AML-D-R	103669202	73352792	0.7076	19458761	0.1877
SCMC-002392-AML-D-R	62053354	42375652	0.6829	12644052	0.2038
SCMC-002232-AML-D-R	71005997	47118583	0.6636	25240728	0.3555
SCMC-001076-AML-D-R	89973576	56366722	0.6265	38483855	0.4277
SCMC-002139-AML-D-R	91731514	54200586	0.5909	21380530	0.2331
SCMC-002295-AML-D-R	73012556	41506802	0.5685	11461835	0.157
SCMC-002476-AML-D-R	93924196	53380744	0.5683	13058538	0.139
SCMC-002409-AML-D-R	86181780	45069710	0.523	12965205	0.1504
SCMC-002140-AML-D-R	134810826	69113728	0.5127	21702373	0.161
SCMC-000767-AML-D-R	115719351	59078369	0.5105	31363529	0.271
SCMC-002395-AML-D-R	106140168	54167202	0.5103	30125101	0.2838
SCMC-002406-AML-D-R	90884878	44179924	0.4861	11947418	0.1315
SCMC-002224-AML-D-R	96486573	45657857	0.4732	14004235	0.1451
SCMC-002408-AML-D-R	101174801	45216227	0.4469	9733098	0.0962
SCMC-002483-AML-D-R	102874845	42825033	0.4163	12894364	0.1253
SCMC-002400-AML-D-R	79859828	32916592	0.4122	6406665	0.0802
SCMC-002152-AML-D-R	110496997	43769103	0.3961	16231586	0.1469
SCMC-190000-AML-D-R	108876102	41885060	0.3847	8045489	0.0739
SCMC-002474-AML-D-R	95589801	33272555	0.3481	8674645	0.0907
SCMC-002478-AML-D-R	102050506	34761116	0.3406	12763089	0.1251
SCMC-000785-AML-D-R	116039087	38007533	0.3275	14063006	0.1212
SCMC-002233-AML-D-R	125289597	40031983	0.3195	17202668	0.1373
SCMC-000797-AML-D-R	119808470	38229752	0.3191	12451972	0.1039
SCMC-002475-AML-D-R	103690373	29707179	0.286499	8726636	0.0841605
SCMC-002552-AML-D-R	95984185	26801003	0.2792	8318164	0.0867
SCMC-002393-AML-D-R	63379291	15864461	0.2503	7894788	0.1246
SCMC-002110-AML-D-R	94780476	18004620	0.19	5270342	0.0556
SCMC-000784-AML-D-R	141408037	19712455	0.1394	4482296	0.0317
SCMC-000772-AML-D-R	119162539	11998883	0.1007	2809738	0.0236
SCMC-000770-AML-D-R	131415985	1878893	0.0143	653271	0.005
