# Supplementary material for: Distinct genomic landscape of Chinese pediatric acute myeloid leukemia impacts clinical risk classification
Source: Nat Commun. 2022 Mar 28;13:1640. doi: 10.1038/s41467-022-29336-y (PMC8960760; doi:10.1038/s41467-022-29336-y)
Supplement: Supplementary file 7 — Supplementary Data 5 [file 41467_2022_29336_MOESM7_ESM.xlsx]

## Sheet: Sheet1
Supplementary Data 5. Comparison of mutations discovered from WGS and RNA-seq.
Group	Gene_Symbol	SampleID	Chr	Pos	Class	AAchange	Ref	Alt	Whole Genome Sequencing			RNA-seq			Capture Validation
									Ref_Count	Alt_Count	Vaf	Ref_Count	Alt_Count	Vaf	Coverage	Vaf
Overlap	NRAS	SJALL040481	chr1	115258744	missense	G13D	C	T	20	8	0.285714	162	63	0.28	-	-
Overlap	IL7R	SJALL040481	chr5	35874552	proteinIns	E237>YLRSC	GGAG	TTACTTCGGTCATGC	18	19	0.513514	75	6	0.0740741	-	-
Overlap	FBXW7	SJALL018373	chr4	153245357	nonsense	Q612*	G	A	5	13	0.722222	20	8	0.285714	-	-
Overlap	FBXW7	SJALL018373	chr4	153247289	missense	R505C	G	A	17	8	0.32	23	11	0.323529	-	-
Overlap	NOTCH1	SJALL018373	chr9	139399296	missense	I1616N	A	T	24	12	0.333333	75	84	0.528302	-	-
Overlap	PTEN	SJALL018374	chr10	89717676	frameshift	R234fs	GG	CCCGGA	27	2	0.0689655	784	8	0.010101	-	-
Overlap	PTEN	SJALL018374	chr10	89717669	frameshift	T232fs	ACA	CAGGG	13	3	0.1875	603	210	0.258303	-	-
Overlap	KRAS	SJALL018386	chr12	25378562	missense	A146T	C	T	12	13	0.52	96	69	0.418182	-	-
Overlap	PHF6	SJALL018395	chrX	133549136	nonsense	R274*	C	T	21	13	0.382353	31	30	0.491803	-	-
Overlap	NRAS	SJALL043544	chr1	115258747	missense	G12A	C	G	27	13	0.325	167	73	0.304167	-	-
Overlap	KRAS	SJALL043549	chr12	25378562	missense	A146T	C	T	21	15	0.416667	162	197	0.548747	-	-
Overlap	EP300	SJALL043558	chr22	41523753	proteinIns	V390>VIQV	-	TGATCCAAG	49	5	0.0925926	53	4	0.0701754	-	-
Overlap	FBXW7	SJALL043558	chr4	153244091	missense	R689Q	C	T	22	12	0.352941	249	60	0.194175	-	-
Overlap	KDM6A	SJALL043558	chrX	44942757	frameshift	V1113fs	-	TTGTGTC	0	13	1	6	41	0.87234	-	-
Overlap	NOTCH1	SJALL043861	chr9	139397762	missense	I1680N	A	T	23	19	0.452381	50	61	0.54955	-	-
Overlap	KRAS	SJALL018371	chr12	25398285	missense	G12C	C	A	15	13	0.464286	65	33	0.336735	-	-
Overlap	NOTCH1	SJALL043558	chr9	139399322	proteinIns	F1606>LGGTE	CTTG	TTCTGTTCCCCCT	62	11	0.150685	49	17	0.257576	-	-
Overlap	KMT2C	SJALL043558	chr7	151879059	frameshift	D1961fs	G	-	31	8	0.205128	39	10	0.204082	-	-
DNAonly	SH2B3	SJALL040481	chr12	111856118	frameshift	P57fs	G	CT	1	7	0.875	-	-	-	-	-
DNAonly	USP7	SJALL018373	chr16	8997205	frameshift	E587fs	-	T	17	10	0.37037	-	-	-	-	-
DNAonly	PTEN	SJALL018374	chr10	89720818	frameshift	N323fs	-	A	23	5	0.178571	-	-	-	-	-
RNAonly	CTCF	SJALL018373	chr16	67670646	nonsense	E631*	G	T	-	-	-	312	54	0.147541	NA	NA
RNAonly	WHSC1	SJALL018374	chr4	1976665	missense	T1150A	A	G	-	-	-	177	57	0.24359	1320	0.11
RNAonly	TP53	SJALL018374	chr17	7577121	missense	R273S	G	T	-	-	-	268	58	0.177914	1577	0.06
RNAonly	TP53	SJALL018374	chr17	7578550	missense	S127F	G	A	-	-	-	175	7	0.0384615	874	0.03
RNAonly	RPL22	SJALL018374	chr1	6246823	nonsense	W99*	C	T	-	-	-	1201	72	0.0565593	607	0.01
RNAonly	NR3C1	SJALL018386	chr5	142678294	nonsense	R611*	T	A	-	-	-	267	11	0.0395683	1412	0.05
RNAonly	NRAS	SJALL043544	chr1	115258744	missense	G13D	C	T	-	-	-	205	38	0.156379	1302	0.09
RNAonly	KRAS	SJALL043544	chr12	25398281	missense	G13D	C	T	-	-	-	93	5	0.0510204	1064	0.03
RNAonly	FLT3	SJALL043544	chr13	28592641	missense	D835V	T	A	-	-	-	737	37	0.0478036	1164	0
