# Supplementary material for: Distinct genomic landscape of Chinese pediatric acute myeloid leukemia impacts clinical risk classification
Source: Nat Commun. 2022 Mar 28;13:1640. doi: 10.1038/s41467-022-29336-y (PMC8960760; doi:10.1038/s41467-022-29336-y)
Supplement: Supplementary file 9 — Supplementary Data 7 [file 41467_2022_29336_MOESM9_ESM.xlsx]

## Sheet: Sheet1
Supplementary Data 7. Internal Tandem Duplication identified from RNA-seq analysis.
Sample ID	Gene_Symbol	Isoform	Chr	Chr_start	Chr_end
SCMC-001077-AML-D-R	FLT3	NM_004119	chr13	28608214	28608325
SCMC-001985-AML-D-R	FLT3	NM_004119	chr13	28608219	28608281
SCMC-001900-AML-D-R	FLT3	NM_004119	chr13	28608229	28608264
SCMC-001335-AML-D-R	FLT3	NM_004119	chr13	28608233	28608308
SCMC-001465-AML-D-R	FLT3	NM_004119	chr13	28608235	28608328
SCMC-001262-AML-D-R	FLT3	NM_004119	chr13	28608236	28608289
SCMC-002005-AML-D-R	FLT3	NM_004119	chr13	28608243	28608297
SCMC-001517-AML-D-R	FLT3	NM_004119	chr13	28608252	28608273
SCMC-001910-AML-D-R	FLT3	NM_004119	chr13	28608257	28608286
SCMC-001356-AML-D-R	FLT3	NM_004119	chr13	28608260	28608285
SCMC-001905-AML-D-R	FLT3	NM_004119	chr13	28608263	28608280
SCMC-200000-AML-D-R	FLT3	NM_004119	chr13	28608267	28608314
SCMC-001266-AML-D-R	FLT3	NM_004119	chr13	28608269	28608325
SCMC-001489-AML-D-R	FLT3	NM_004119	chr13	28608269	28608334
SCMC-001906-AML-D-R	FLT3	NM_004119	chr13	28608273	28608315
SCMC-001561-AML-D-R	FLT3	NM_004119	chr13	28608274	28608310
SCMC-002147-AML-D-R	FLT3	NM_004119	chr13	28608276	28608303
SCMC-001962-AML-D-R	FLT3	NM_004119	chr13	28608233	28608287
SCMC-002552-AML-D-R	FLT3	NM_004119	chr13	28608260	28608320
SCMC-002286-AML-D-R	FLT3	NM_004119	chr13	28608263	28608317
SCMC-001660-AML-D-R	FLT3	NM_004119	chr13	28608282	28608321
SCMC-001661-AML-D-R	MYC	NM_002467	chr8	128752949	128752863
SCMC-001896-AML-D-R	MYC	NM_002467	chr8	128752949	128752863
SCMC-002117-AML-D-R-2	MYC	NM_002467	chr8	128753198	128753142
