# Supplementary material for: Distinct genomic landscape of Chinese pediatric acute myeloid leukemia impacts clinical risk classification
Source: Nat Commun. 2022 Mar 28;13:1640. doi: 10.1038/s41467-022-29336-y (PMC8960760; doi:10.1038/s41467-022-29336-y)
Supplement: Supplementary file 10 — Supplementary Data 8a [file 41467_2022_29336_MOESM10_ESM.xlsx]

## Sheet: Sheet1
Supplementary Data 8a. Comparison of mutation frequencies in AML between East and West population.
	<15yrs						<3yrs						3-14yrs
Gene	mut_East	tot_East	mut_West	tot_West	Fisher.pvalue	FDR.qvalue	mut_East	tot_East	mut_West	tot_West	Fisher.pvalue	FDR.qvalue	mut_East	tot_East	mut_West	tot_West	Fisher.pvalue	FDR.qvalue
FLT3	55	288	158	498	0.0033498	0.0100494	14	107	20	118	0.58113	1	41	181	138	380	0.0190738	0.0375374
KIT	54	288	65	498	0.0687782	0.131304	9	107	10	118	1	1	45	181	55	380	0.0161292	0.0375374
KIT-E17	40	288	38	482	0.0201376	0.0528612	4	107	4	117	1	1	36	181	34	365	0.003353	0.0151731
FLT3-ITD	21	288	80	498	0.0017667	0.00618345	2	107	1	118	0.607439	1	19	181	79	380	0.012037	0.0315971
FLT3-AL	20	288	39	482	0.675605	0.748639	7	107	8	117	1	1	13	181	31	365	0.739312	0.817134
KIT-E8	19	288	24	482	0.419691	0.550845	5	107	4	117	0.741154	1	14	181	20	365	0.352785	0.486134
FLT3-TKD	17	288	33	482	0.762927	0.762927	4	107	6	117	0.751891	1	13	181	27	365	1	1
CSF3R	15	288	13	498	0.0755325	0.132182	0	107	1	118	1	1	15	181	12	380	0.0196624	0.0375374
JAK2	15	288	0	498	3.72795e-07	3.91435e-06	8	107	0	118	0.00310011	0.0651023	7	181	0	380	0.000403371	0.00282359
CSF3R-CY	13	288	3	482	0.000909447	0.00412743	0	107	1	117	1	1	13	181	2	365	3.89407e-05	0.000752303
NRAS	51	288	157	498	0.000982722	0.00412743	20	107	37	118	0.102296	0.537053	31	181	120	380	0.00495595	0.0173458
KRAS	27	288	71	498	0.0929523	0.1426	11	107	28	118	0.0353316	0.247321	16	181	43	380	0.465089	0.574522
KRAS-PL	27	288	52	482	0.625771	0.748639	11	107	20	117	0.249637	0.873729	16	181	32	365	1	1
PTPN11	17	288	42	498	0.261967	0.366754	5	107	10	118	0.423725	1	12	181	32	380	0.614754	0.717214
ASXL1	5	288	21	498	0.0950666	0.1426	2	107	4	118	0.686422	1	3	181	17	380	0.141457	0.228507
ASXL2	21	288	17	498	0.0253272	0.0590968	0	107	1	118	1	1	21	181	16	380	0.00361264	0.0151731
TET2	4	288	22	498	0.035604	0.0747683	1	107	4	118	0.37421	1	3	181	18	380	0.0964056	0.16871
CEBPA	24	288	36	498	0.67734	0.748639	3	107	2	118	0.672058	1	21	181	34	380	0.370388	0.486134
GATA2	15	288	23	498	0.732747	0.762927	1	107	2	118	1	1	14	181	21	380	0.356646	0.486134
WT1	7	288	68	498	3.44995e-07	3.91435e-06	1	107	11	118	0.00730341	0.0766858	6	181	57	380	7.16479e-05	0.000752303
NPM1	6	288	43	498	0.000310545	0.00217381	0	107	3	118	0.249536	0.873729	6	181	40	380	0.00713121	0.0213936
