# Supplementary material for: Distinct genomic landscape of Chinese pediatric acute myeloid leukemia impacts clinical risk classification
Source: Nat Commun. 2022 Mar 28;13:1640. doi: 10.1038/s41467-022-29336-y (PMC8960760; doi:10.1038/s41467-022-29336-y)
Supplement: Supplementary file 11 — Supplementary Data 8b [file 41467_2022_29336_MOESM11_ESM.xlsx]

## Sheet: Sheet1
Supplementary Data 8b. Mutation composition in different age groups.
	SCMC		TARGET
Gene	<3yrs	3-14yrs	<3yrs	3-14yrs	Fisher.pvalue	FDR.qvalue
FLT3	14	41	20	138	0.032799	0.480385
KIT	9	45	10	55	1	1
KIT-E17	4	36	4	34	1	1
FLT3-ITD	2	19	1	79	0.108791	0.761536
FLT3-AL	7	13	8	31	0.343513	1
KIT-E8	5	14	4	20	0.476578	1
FLT3-TKD	4	13	6	27	0.717201	1
CSF3R	0	15	1	12	0.464286	1
JAK2	8	7	0	0	1	1
CSF3R-CY	0	13	1	2	0.1875	0.984375
NRAS	20	31	37	120	0.0457509	0.480385
KRAS	11	16	28	43	1	1
KRAS-PL	11	16	20	32	1	1
PTPN11	5	12	10	32	0.74464	1
ASXL1	2	3	4	17	0.558072	1
ASXL2	0	21	1	16	0.447368	1
TET2	1	3	4	18	1	1
CEBPA	3	21	2	34	0.380325	1
GATA2	1	14	2	21	1	1
WT1	1	6	11	57	1	1
NPM1	0	6	3	40	1	1
