# Supplementary material for: Distinct genomic landscape of Chinese pediatric acute myeloid leukemia impacts clinical risk classification
Source: Nat Commun. 2022 Mar 28;13:1640. doi: 10.1038/s41467-022-29336-y (PMC8960760; doi:10.1038/s41467-022-29336-y)
Supplement: Supplementary file 12 — Supplementary Data 9 [file 41467_2022_29336_MOESM12_ESM.xlsx]

## Sheet: Sheet1
Supplementary Data 9. CBL deletions.
Sample_ID	Gene_Symbol	CNV
SCMC-000852-AML-D-R	CBL	loss
SCMC-001898-AML-D-R	CBL	loss
SCMC-002101-AML-D-R	CBL	loss
SCMC-002118-AML-D-R	CBL	loss
SCMC-002409-AML-D-R	CBL	loss
SCMC-002476-AML-D-R	CBL	loss
SCMC-002152-AML-D-R	CBL	loss
SCMC-000804-AML-D-R	CBL	loss
SCMC-000931-AML-D-R	CBL	loss
SCMC-001078-AML-D-R	CBL	loss
SCMC-001405-AML-D-R	CBL	loss
SCMC-001548-AML-D-R	CBL	loss
