# Supplementary material for: Distinct genomic landscape of Chinese pediatric acute myeloid leukemia impacts clinical risk classification
Source: Nat Commun. 2022 Mar 28;13:1640. doi: 10.1038/s41467-022-29336-y (PMC8960760; doi:10.1038/s41467-022-29336-y)
Supplement: Supplementary file 13 — Supplementary Data 10 [file 41467_2022_29336_MOESM13_ESM.xlsx]

## Sheet: Sheet1
Supplementary Data 10. Driver genes and the associated pathways.
Gene_Symbol	Pathway
RUNX1	Transcription
CEBPA	Transcription
NUP98	Transcription
GATA2	Transcription
MLLT10	Transcription
GLIS2	Transcription
CBFB	Transcription
WT1	Transcription
IKZF1	Transcription
ETV6	Transcription
ERG	Transcription
MYC	Transcription
MGA	Transcription
FUS	Transcription
UBTF	Transcription
GATA1	Transcription
HOXA9	Transcription
ZBTB7A	Transcription
NUP214	Transcription
HOXA10	Transcription
ZFP36L2	Transcription
TBL1XR1	Transcription
CNOT3	Transcription
NUP153	Transcription
MRTFA	Transcription
HOXD10	Transcription
MED12	Transcription
KMT2A	Epigentics
ASXL2	Epigentics
SETD2	Epigentics
KDM6A	Epigentics
KMT2C	Epigentics
KMT2D	Epigentics
CREBBP	Epigentics
ASXL1	Epigentics
TET2	Epigentics
IDH1	Epigentics
EZH2	Epigentics
IDH2	Epigentics
PHF6	Epigentics
DNMT3A	Epigentics
ARID2	Epigentics
SUZ12	Epigentics
BCOR	Epigentics
KDM5C	Epigentics
SPOP	Epigentics
SMARCA4	Epigentics
NPM1	CellCycle
CCND2	CellCycle
TP53	CellCycle
CCND3	CellCycle
RB1	CellCycle
RAD21	Cohesin
STAG2	Cohesin
SMC3	Cohesin
SMC1A	Cohesin
NIPBL	Cohesin
NRAS	RAS Singaling
KRAS	RAS Singaling
PTPN11	RAS Singaling
NF1	RAS Singaling
LZTR1	RAS Singaling
BRAF	RAS Singaling
SPRED2	RAS Singaling
FLT3	Signaling Other
KIT	Signaling Other
CSF3R	Signaling Other
JAK2	Signaling Other
CBL	Signaling Other
JAK3	Signaling Other
JAK1	Signaling Other
MPL	Signaling Other
NOTCH1	Signaling Other
XPO1	Signaling Other
SH2B3	Signaling Other
STAT3	Signaling Other
FBXW7	Signaling Other
PIK3R1	Signaling Other
PTEN	Signaling Other
ATM	Signaling Other
ABL1	Signaling Other
DHX15	Other
U2AF1	Other
DNM2	Other
SDHA	Other
BRCA2	Other
MSH2	Other
MSH6	Other
BARD1	Other
MUTYH	Other
ADRM1	Other
MSI2	Other
APC	Other
