# Supplementary material for: Distinct genomic landscape of Chinese pediatric acute myeloid leukemia impacts clinical risk classification
Source: Nat Commun. 2022 Mar 28;13:1640. doi: 10.1038/s41467-022-29336-y (PMC8960760; doi:10.1038/s41467-022-29336-y)
Supplement: Supplementary file 14 — Supplementary Data 11 [file 41467_2022_29336_MOESM14_ESM.xlsx]

## Sheet: Sheet1
Supplementary Data 11. Pairwise association between driver genes.
Gene1	N	Gene2	N	Estimate	PValue	FDR	Tag	Comment
FAB.M2	110	ASXL2	21	38.9379	1.94616e-08	1.173e-06	Q<0.05
FAB.M2	110	CEBPA	24	5.57375	0.000243187	0.00716592	Q<0.05
FAB.M2	110	CSF3R	15	11.7025	0.000110002	0.00364657	Q<0.05
FAB.M2	110	CSF3R.CY	13	21.4834	5.70407e-05	0.00199042	Q<0.05
FAB.M2	110	DHX15	11	Inf	1.82626e-05	0.00071224	Q<0.05
FAB.M2	110	DNM2	9	13.7731	0.00234293	0.0485425	Q<0.05
FAB.M2	110	GLIS2	12	0	0.00420112	0.0784604	P<0.05
FAB.M2	110	JAK1	6	8.37246	0.0318156	0.332185	P<0.05
FAB.M2	110	KIT	54	6.64437	5.23986e-09	4.08709e-07	Q<0.05
FAB.M2	110	KIT.E17	40	12.7045	7.36081e-11	6.50695e-09	Q<0.05
FAB.M2	110	KMT2A	43	0.135214	1.16281e-05	0.00048184	Q<0.05
FAB.M2	110	KMT2C	6	8.37246	0.0318156	0.332185	P<0.05
FAB.M2	110	MGA	6	Inf	0.00284795	0.0572178	P<0.05
FAB.M2	110	MLLT10	14	0.116994	0.0204634	0.231919	P<0.05
FAB.M2	110	NF1	7	0	0.0465363	0.422651	P<0.05
FAB.M2	110	PTPN11	17	0.0933609	0.00371053	0.0713066	P<0.05
FAB.M2	110	RAD21	10	15.6439	0.000945526	0.0232179	Q<0.05
FAB.M2	110	RUNX1	91	30.3769	1.91034e-30	8.44372e-28	Q<0.05
FAB.M4	32	CBFB	10	23.0425	1.04491e-05	0.000446953	Q<0.05
FAB.M4	32	CBL	12	4.39195	0.0329338	0.336662	P<0.05
FAB.M4	32	NRAS	51	2.81573	0.013803	0.181608	P<0.05
FAB.M4	32	RUNX1	91	0.278485	0.01463	0.183013	P<0.05
FAB.M5	93	ASXL2	21	0.0955647	0.00317772	0.0628905	P<0.05
FAB.M5	93	CEBPA	24	0.0816914	0.00106604	0.0252424	Q<0.05
FAB.M5	93	CSF3R	15	0	0.00340696	0.0664356	P<0.05
FAB.M5	93	CSF3R.CY	13	0	0.0113753	0.160464	P<0.05
FAB.M5	93	DHX15	11	0	0.0186396	0.218727	P<0.05
FAB.M5	93	ERG	7	5.44726	0.0376646	0.359304	P<0.05
FAB.M5	93	FLT3	55	2.67018	0.00206408	0.0441491	Q<0.05
FAB.M5	93	FLT3.ITD	21	3.04843	0.0154337	0.187753	P<0.05
FAB.M5	93	FUS	6	10.9273	0.0144889	0.183013	P<0.05
FAB.M5	93	GLIS2	12	0	0.0107695	0.153552	P<0.05
FAB.M5	93	KIT	54	0.170106	2.13562e-05	0.000809095	Q<0.05
FAB.M5	93	KIT.E17	40	0.0912725	1.62621e-05	0.00065344	Q<0.05
FAB.M5	93	KMT2A	43	7.56043	6.59713e-09	4.85988e-07	Q<0.05
FAB.M5	93	MLLT10	14	5.71361	0.00246738	0.0503345	P<0.05
FAB.M5	93	NF1	7	Inf	0.000312685	0.00882172	Q<0.05
FAB.M5	93	PTPN11	17	3.22082	0.0288325	0.310829	P<0.05
FAB.M5	93	RUNX1	91	0.0898781	1.81977e-11	1.72358e-09	Q<0.05
FAB.M7	40	CEBPA	24	0	0.0328151	0.336662	P<0.05
FAB.M7	40	FLT3	55	0	0.000142789	0.004618	Q<0.05
FAB.M7	40	GLIS2	12	Inf	1.03675e-11	1.05748e-09	Q<0.05
FAB.M7	40	JAK2	15	4.64785	0.00955176	0.14231	P<0.05
FAB.M7	40	KIT	54	0.094756	0.00205431	0.0441491	Q<0.05
FAB.M7	40	KIT.E17	40	0.137945	0.0244728	0.272697	P<0.05
FAB.M7	40	KMT2A	43	0.126268	0.0151736	0.186298	P<0.05
FAB.M7	40	NUP98	17	3.77679	0.0189768	0.218811	P<0.05
FAB.M7	40	RUNX1	91	0.045274	1.97291e-06	9.60025e-05	Q<0.05
ASXL1	5	NF1	7	34.8034	0.0049055	0.0879012	P<0.05
ASXL2	21	CSF3R	15	5.41659	0.0169302	0.204086	P<0.05
ASXL2	21	IKZF1	7	10.7451	0.00973211	0.143386	P<0.05
ASXL2	21	KIT	54	5.68017	0.000306861	0.00882172	Q<0.05
ASXL2	21	KIT.E17	40	5.65508	0.000675442	0.0172238	Q<0.05
ASXL2	21	RUNX1	91	25.435	8.83239e-09	5.85587e-07	Q<0.05
CBFB	10	KIT	54	11.3175	0.000436267	0.0118059	Q<0.05
CBFB	10	KIT.E8	19	18.3214	0.000148777	0.0046971	Q<0.05
CBFB	10	RUNX1	91	0	0.0337678	0.336662	P<0.05
CBL	12	KIT.E8	19	13.0673	0.00042947	0.0118059	Q<0.05
CCND2	5	KIT	54	6.75658	0.0472468	0.426186	P<0.05
CCND2	5	RUNX1	91	8.93919	0.0359375	0.347833	P<0.05
CEBPA	24	GATA2	15	12.908	4.74078e-05	0.00169899	Q<0.05
CEBPA	24	KMT2C	6	12.1785	0.00866509	0.132068	P<0.05
CEBPA	24	WT1	7	9.1317	0.014329	0.183013	P<0.05
CREBBP	6	KIT.E17	40	6.54943	0.0369377	0.354923	P<0.05
CREBBP	6	KMT2D	6	32.6956	0.0052436	0.0902988	P<0.05
CSF3R	15	DNM2	9	10.8877	0.00799955	0.124793	P<0.05
CSF3R	15	JAK1	6	10.1314	0.0337047	0.336662	P<0.05
CSF3R	15	JAK2	15	5.37653	0.0357134	0.347833	P<0.05
CSF3R	15	JAK3	7	8.10505	0.0457647	0.418511	P<0.05
CSF3R	15	KDM6A	7	8.10505	0.0457647	0.418511	P<0.05
CSF3R	15	KIT	54	5.59102	0.00207715	0.0441491	Q<0.05
CSF3R	15	KIT.E17	40	4.64785	0.00955176	0.14231	P<0.05
CSF3R	15	RUNX1	91	16.0925	9.5428e-06	0.000421792	Q<0.05
CSF3R	15	WT1	7	8.10505	0.0457647	0.418511	P<0.05
CSF3R.CY	13	DNM2	9	13.1057	0.00519392	0.0902988	P<0.05
CSF3R-CY	13	JAK1	6	12.0168	0.0255192	0.279657	P<0.05
CSF3R.CY	13	JAK2	15	6.4856	0.0239439	0.269064	P<0.05
CSF3R-CY	13	JAK3	7	9.61777	0.0348136	0.341947	P<0.05
CSF3R.CY	13	KDM6A	7	9.61777	0.0348136	0.341947	P<0.05
CSF3R.CY	13	KIT	54	7.878	0.000570549	0.0148343	Q<0.05
CSF3R.CY	13	KIT.E17	40	6.01375	0.00407605	0.0772119	P<0.05
CSF3R.CY	13	RUNX1	91	Inf	1.67581e-07	8.8885e-06	Q<0.05
DHX15	11	KDM6A	7	11.7876	0.0251367	0.27776	P<0.05
DHX15	11	KIT	54	8.46786	0.00102401	0.024688	Q<0.05
DHX15	11	KIT.E17	40	8.46566	0.00136576	0.0312241	Q<0.05
DHX15	11	KMT2C	6	14.7164	0.0183393	0.217124	P<0.05
DHX15	11	RUNX1	91	Inf	2.0272e-06	9.60025e-05	Q<0.05
DNM2	9	JAK1	6	18.9106	0.0122334	0.168974	P<0.05
DNM2	9	JAK3	7	32.5581	0.000700064	0.0175148	Q<0.05
DNM2	9	RUNX1	91	18.7063	0.000529355	0.0140385	Q<0.05
ERG	7	KIT-E8	19	12.1496	0.00724762	0.114797	P<0.05
ERG	7	NF1	7	21.1529	0.0100619	0.145022	P<0.05
ETV6	7	NRAS	51	6.573	0.020382	0.231919	P<0.05
FLT3	55	KIT	54	0.288007	0.0128403	0.175528	P<0.05
FLT3	55	KIT-E8	19	0	0.0299177	0.317367	P<0.05
FLT3	55	NPM1	6	8.956	0.0133732	0.17912	P<0.05
FLT3	55	RUNX1.mut	9	5.6755	0.0145702	0.183013	P<0.05
FLT3	55	UBTF	5	17.9319	0.00520194	0.0902988	P<0.05
FLT3-AL	20	KIT	54	0	0.0181384	0.21668	P<0.05
FLT3-ITD	21	NPM1	6	14.3181	0.00583719	0.0992323	P<0.05
FLT3-ITD	21	NUP98	17	4.55563	0.0267414	0.290648	P<0.05
FLT3-ITD	21	UBTF	5	59.8755	0.000101496	0.00345086	Q<0.05
FLT3-TKD	17	KIT	54	0	0.0495048	0.437623	P<0.05
FUS	6	KIT-E8	19	16.1867	0.00432342	0.0796231	P<0.05
FUS	6	NF1	7	26.3212	0.00727219	0.114797	P<0.05
GATA2	15	KRAS	27	3.92292	0.0408788	0.384435	P<0.05
GATA2	15	KRAS-PL	27	3.92292	0.0408788	0.384435	P<0.05
GATA2	15	NPM1	6	21.7205	0.00209758	0.0441491	Q<0.05
IKZF1	7	KMT2D	6	26.3212	0.00727219	0.114797	P<0.05
IKZF1	7	MGA	6	26.3212	0.00727219	0.114797	P<0.05
IKZF1	7	NF1	7	21.1529	0.0100619	0.145022	P<0.05
JAK1	6	RUNX1	91	11.2943	0.0130679	0.176816	P<0.05
JAK2	15	MYC	6	10.1314	0.0337047	0.336662	P<0.05
KDM6A	7	KIT	54	28.6277	0.000205318	0.00618755	Q<0.05
KDM6A	7	KIT-E17	40	8.95124	0.00827291	0.127557	P<0.05
KDM6A	7	KMT2C	6	26.3212	0.00727219	0.114797	P<0.05
KDM6A	7	RUNX1	91	13.7123	0.00460125	0.0835789	P<0.05
KIT	54	KIT-E17	40	Inf	1.91082e-37	1.26687e-34	Q<0.05
KIT	54	KIT-E8	19	Inf	7.65942e-16	1.12849e-13	Q<0.05
KIT	54	KMT2A	43	0.0866442	0.00119095	0.0277054	Q<0.05
KIT	54	NUP98	17	0	0.0495048	0.437623	P<0.05
KIT	54	PTPN11	17	0	0.0495048	0.437623	P<0.05
KIT	54	RUNX1	91	11.4816	7.5979e-14	8.39568e-12	Q<0.05
KIT-E17	40	KIT-E8	19	3.17223	0.0334299	0.336662	P<0.05
KIT-E17	40	KMT2A	43	0.126268	0.0151736	0.186298	P<0.05
KIT-E17	40	RUNX1	91	18.7484	5.26672e-14	6.98367e-12	Q<0.05
KIT-E8	19	RUNX1	91	3.23343	0.0189019	0.218811	P<0.05
KMT2A	43	RUNX1	91	0	1.87993e-08	1.173e-06	Q<0.05
KRAS	27	KRAS-PL	27	Inf	1.51254e-38	2.00563e-35	Q<0.05
KRAS	27	NUP98	17	4.67376	0.0139698	0.181608	P<0.05
KRAS-PL	27	NUP98	17	4.67376	0.0139698	0.181608	P<0.05
MLLT10	14	PTPN11	17	5.01216	0.0415625	0.388112	P<0.05
MLLT10	14	RUNX1	91	0	0.00625151	0.10493	P<0.05
NUP98	17	RUNX1	91	0	0.00202817	0.0441491	Q<0.05
PTPN11	17	TP53	5	11.6452	0.0295813	0.316329	P<0.05
RAD21	10	RUNX1	91	21.2939	0.000174109	0.00536902	Q<0.05
RUNX1	91	RUNX1.mut	9	Inf	2.36727e-05	0.000871943	Q<0.05
FAB.M2	110	FAB.M4	32	0	8.1049e-08	4.47796e-06	Q<0.05	FAB vs FAB
FAB.M2	110	FAB.M5	93	0	1.08489e-25	3.59642e-23	Q<0.05	FAB vs FAB
FAB.M2	110	FAB.M7	40	0	7.2402e-10	6.00031e-08	Q<0.05	FAB vs FAB
FAB.M4	32	FAB.M5	93	0	2.80572e-06	0.000128289	Q<0.05	FAB vs FAB
FAB.M4	32	FAB.M7	40	0	0.0119447	0.166723	P<0.05	FAB vs FAB
FAB.M5	93	FAB.M7	40	0	5.92578e-08	3.41634e-06	Q<0.05	FAB vs FAB
CSF3R	15	CSF3R-CY	13	Inf	9.17758e-21	2.02825e-18	Q<0.05	Same gene
FLT3	55	FLT3-AL	20	Inf	1.56605e-16	2.59573e-14	Q<0.05	Same gene
FLT3	55	FLT3-ITD	21	Inf	2.04522e-17	3.87423e-15	Q<0.05	Same gene
FLT3	55	FLT3-TKD	17	Inf	6.08981e-14	7.34099e-12	Q<0.05	Same gene
FLT3-AL	20	FLT3-TKD	17	Inf	1.01723e-24	2.69768e-22	Q<0.05	Same gene
KMT2A	43	MLLT10	14	17.9215	1.31373e-06	6.70001e-05	Q<0.05	Fusion partner
ERG	7	FUS	6	531.159	7.85566e-09	5.48243e-07	Q<0.05	Fusion partner
