# Supplementary material for: Distinct genomic landscape of Chinese pediatric acute myeloid leukemia impacts clinical risk classification
Source: Nat Commun. 2022 Mar 28;13:1640. doi: 10.1038/s41467-022-29336-y (PMC8960760; doi:10.1038/s41467-022-29336-y)
Supplement: Supplementary file 15 — Supplementary Data 12 [file 41467_2022_29336_MOESM15_ESM.xlsx]

## Sheet: Sheet1
Supplementary Data 12. Associations between driver mutations and event-free survival.
Test	pvalue
RUNX1-mut	2.91e-07
UBTF	0.000371221
FLT3-ITD	0.00107248
GATA2	0.0101856
CEBPA	0.0156722
CEBPAdm	0.0243112
NPM1	0.0264586
PTPN11	0.0938456
FLT3 variant	0.120113
NRAS	0.137469
SETD2	0.344635
ETV6-mut	0.371853
TP53	0.480634
CSF3R	0.484511
MGA	0.488252
ASXL2	0.501682
NF1	0.519786
KMT2D	0.539091
KRAS	0.552878
WT1	0.616256
KDM6A	0.629442
DHX15	0.647603
DNM2	0.66121
CCND2	0.679333
JAK2	0.728899
JAK3	0.74512
JAK1	0.765221
KIT	0.86542
ASXL1	0.886455
KMT2C	0.98164
RAD21	0.991637
