# Supplementary material for: Distinct genomic landscape of Chinese pediatric acute myeloid leukemia impacts clinical risk classification
Source: Nat Commun. 2022 Mar 28;13:1640. doi: 10.1038/s41467-022-29336-y (PMC8960760; doi:10.1038/s41467-022-29336-y)
Supplement: Supplementary file 16 — Supplementary Data 13a [file 41467_2022_29336_MOESM16_ESM.xlsx]

## Sheet: Sheet1
Supplementary Data 13a. Univariate Cox analysis.
Factors	No. of patients	No. of events	Hazard Ratio	95% CI	Pvalue
Femal	288	117	0.99	0.71-1.39	0.951
AGE≥3	288	181	0.99	0.7-1.4	0.937
WBCcount≥50	288	74	1.17	0.8-1.7	0.428
CR1-	266*	73	4.01	2.80-5.75	<0.001
RUNX1-RUNX1T1	288	82	0.7	0.47-1.03	0.074
CBFA2T3-GLIS2	288	12	2.1	1.1-4.01	0.024
FUS-ERG	288	5	2.49	1.02-6.1	0.045
CBFB-MYH11	288	11	0.33	0.08-1.32	0.115
MLLr	288	45	0.82	0.51-1.34	0.43
NUP98r	288	12	3.25	1.75-6.06	<0.001
NUP98-KDM5A	288	7	3.04	1.34-6.94	0.008
NUP98-NSD1	288	5	3.26	1.33-7.99	0.01
FLT3-ITD	288	21	2.33	1.38-3.93	0.001
FLT3 variants	288	56	1.37	0.92-2.03	0.121
UBTF	288	5	4.48	1.82-11.03	0.001
KIT	288	51	1.04	0.68-1.58	0.866
CSF3R	288	14	1.27	0.65-2.5	0.487
CCND2	288	5	0.75	0.18-3.01	0.68
TP53	288	5	1.51	0.48-4.74	0.481
ASXL1	288	5	0.9	0.22-3.65	0.886
NRAS	288	51	1.36	0.9-2.05	0.139
KRAS	288	27	0.83	0.45-1.54	0.554
CEBPA	288	23	0.38	0.17-0.86	0.02
CEBPAdm	288	10	0.14	0.02-1.03	0.053
PTPN11	288	18	1.65	0.91-2.98	0.098
JAK2	288	15	1.13	0.56-2.32	0.73
GATA2	288	15	0.19	0.05-0.78	0.021
DHX15	288	11	1.23	0.5-3.01	0.649
ASXL2	288	21	0.79	0.4-1.56	0.502
RAD21	288	10	1	0.41-2.45	0.992
NPM1	288	7	0	0-Inf	0.994（LR P=0.03）
JAK3	288	7	0.83	0.26-2.6	0.746
DNM2	288	8	0.86	0.32-2.32	0.764
SETD2	288	9	0.58	0.18-1.82	0.35
WT1	288	8	1.26	0.51-3.07	0.617
KDM6A	288	7	0.75	0.24-2.37	0.63
NF1	288	7	1.39	0.51-3.75	0.521
MGA	288	6	0.61	0.15-2.48	0.493
JAK1	288	6	1.16	0.43-3.14	0.766
KMT2C	288	5	1.01	0.32-3.18	0.982
KMT2D	288	5	0.65	0.16-2.62	0.542
RUNX1-mut	288	9	5.06	2.54-10.08	0
ETV6-mut	288	5	1.67	0.53-5.26	0.377
* 22 patients without CR information were excluded.
