# Supplementary material for: Distinct genomic landscape of Chinese pediatric acute myeloid leukemia impacts clinical risk classification
Source: Nat Commun. 2022 Mar 28;13:1640. doi: 10.1038/s41467-022-29336-y (PMC8960760; doi:10.1038/s41467-022-29336-y)
Supplement: Supplementary file 17 — Supplementary Data 13b [file 41467_2022_29336_MOESM17_ESM.xlsx]

## Sheet: Sheet1
Supplementary Data 13b. Multivariate Cox analysis.
Factors	No. of patients	No. of events	Hazard.Ratio	95% CI	Pvalue
CBFA2T3-GLIS2	288	12	2.17	1.13-4.17	0.02
FUS-ERG	288	5	2.95	1.20-7.25	0.019
NUP98 rearrangements	288	12	3.04	1.59-5.83	<0.001
FLT3-ITD	288	21	1.92	1.10-3.34	0.021
RUNX1-mut	288	9	4.51	2.21-9.18	<0.001
GATA2	288	15	0.22	0.05-0.90	0.035
Factors	No. of patients	No. of events	Hazard.Ratio	95% CI	Pvalue
High risk genotype (5)	266*	50	2.81	1.90-4.16	<0.001
GATA2	266*	15	0.34	0.08-1.38	0.129
CR1-	266*	73	3.15	2.17-4.58	<0.001
* 22 patients without CR information were excluded.
