# Supplementary material for: Distinct genomic landscape of Chinese pediatric acute myeloid leukemia impacts clinical risk classification
Source: Nat Commun. 2022 Mar 28;13:1640. doi: 10.1038/s41467-022-29336-y (PMC8960760; doi:10.1038/s41467-022-29336-y)
Supplement: Supplementary file 18 — Supplementary Data 14 [file 41467_2022_29336_MOESM18_ESM.xlsx]

## Sheet: Sheet1
Supplementary Data 14. SCMC-pAML model for risk stratification.
	2017 ELN risk stratification by genetics	Revised risk stratification for Chinese pediatric AML (SCMC-pAML)
Risk category	Genetic abnormality	Genetic abnormality
Favorable	t(8;21)(q22;q22.1);RUNX1-RUNX1T1	inv(16)(p13.1q22) or t(16;16)(p13.1;q22);CBFB-MYH11
	inv(16)(p13.1q22) or t(16;16)(p13.1;q22); CBFB-MYH11	Biallelic mutated CEBPA
	Mutated NPM1 without FLT3-ITD or with FLT3-ITDlow	mutated NPM1 (with or without FLT3-ITD)
	Biallelic mutated CEBPA	t(8;21)(q22;q22.1);RUNX1-RUNX1T1 (achieve CR after 1 cycle of induction) without KIT-E17 or CSF3R mutations
Intermediate	Mutated NPM1 and FLT3-ITDhigh	Cytogenetic abnormalities not classified as favorable or adverse
	Wild-type NPM1 without FLT3-ITD or with FLT3-ITDlow (without adverse-risk genetic lesions)	t(v;11q23.3); KMT2A rearranged
	t(9;11)(p21.3;q23.3);MLLT3-KMT2A	t(8;21)(q22;q22.1);RUNX1-RUNX1T1 with KIT-E17 or CSF3R mutations
	Cytogenetic abnormalities not classified as favorable or adverse	All above: achieve CR after 1 cycle of induction
Adverse	t(6;9)(p23;q34.1);DEK-NUP214	t(6;9)(p23;q34.1);DEK-NUP214
	t(v;11q23.3); KMT2A rearranged	t(9;22)(q34.1;q11.2);BCR-ABL1
	t(9;22)(q34.1;q11.2);BCR-ABL1	Complex karyotype§; monosomal karyotype||
	inv(3)(q21.3q26.2) or t(3;3)(q21.3;q26.2); GATA2,MECOM(EVI1)	FLT3-ITD NPM1wt
	-5 or del(5q); -7; -17/abn(17p)	-5 or del(5q); -7; -17/abn(17p)
	Complex karyotype§; monosomal karyotype||	Mutated RUNX1¶; Mutated ASXL1¶; Mutated TP53
	Wild-type NPM1 and FLT3-ITDhigh	inv(3)(q21.3q26.2) or t(3;3)(q21.3;q26.2); GATA2,MECOM(EVI1)
	Mutated RUNX1¶	t(16;21)(p11;q22);FUS-ERG
	Mutated ASXL1¶	inv(16)(p13q24);CBFA2T3-GLIS2
	Mutated TP53	t(5;11)(q35;p15.5);NUP98-NSD1
		t(11;12)(p15; p13); NUP98-KDM5A
		RUNX1-RUNX1T1 achieve CR after 1 cycle of induction but with KIT-E17 and CSF3R mutations
		Not achieve CR after 1 cycle of induction in intermediate conditions
Genetic alterations revised based on current analysis were shown in red, while unchanged in black.
¶ Without genetic alterations associated with favorable-risk AML subtypes.
§ (ELN) Three or more unrelated chromosome abnormalities in the absence of 1 of the WHO-designated recurring translocations or inversions, that is, t(8;21), inv(16) or t(16;16), t(9;11), t(v;11)(v;q23.3), t(6;9), inv(3) or t(3;3); AML with BCR-ABL1.
|| (ELN) Defined by the presence of 1 single monosomy (excluding loss of X or Y) in association with at least 1 additional monosomy or structural chromosome abnormality (excluding core-binding factor AML).
