# Supplementary material for: Distinct genomic landscape of Chinese pediatric acute myeloid leukemia impacts clinical risk classification
Source: Nat Commun. 2022 Mar 28;13:1640. doi: 10.1038/s41467-022-29336-y (PMC8960760; doi:10.1038/s41467-022-29336-y)
Supplement: Supplementary file 19 — Supplementary Data 15 [file 41467_2022_29336_MOESM19_ESM.xlsx]

## Sheet: Sheet1
Supplementary Data 15. Multivariable Cox models for different risk group classification.
	Hazard ratio (95% CI) for the risk of adverse events	P Value
ELN Risk group
LR	1
IR	1.0(0.6-1.7)	0.9
HR	1.4(0.9-2.3)	0.17
SCMC Risk group
LR	1
IR	1.7(0.7-4.0)	0.23
HR	7.7(3.5-17.1)	<0.001
