# Supplementary material for: Distinct genomic landscape of Chinese pediatric acute myeloid leukemia impacts clinical risk classification
Source: Nat Commun. 2022 Mar 28;13:1640. doi: 10.1038/s41467-022-29336-y (PMC8960760; doi:10.1038/s41467-022-29336-y)
Supplement: Supplementary file 20 — Supplementary Data 16 [file 41467_2022_29336_MOESM20_ESM.xlsx]

## Sheet: Sheet1
Supplementary Data 16. Comparison of genomic aberrations among different pediatric AML cohort.
a. Comparison of genomic aberrations in pedatric AML among Shiba et al, SCMC and TARGET cohort.
	Shiba et al.			SCMC data			TARGET			Pvalue
	Mut	Total	Freq	Mut	Total	Freq	Mut	Total	Freq	Shiba et al. vs TARGET	SCMC vs TARGET	Shiba et al. vs SCMC
KMT2A rearrangement	61	369	0.165312	45	292	0.15411	97	498	0.194779	0.381305	0.255259	0.753127
RUNX1-RUNX1T1	106	369	0.287263	82	292	0.280822	79	498	0.158635	0.000326953	0.00138373	0.933716
CBFB-MYH11	31	369	0.0840108	11	292	0.0376712	72	498	0.144578	0.0150321	5.47321e-06	0.0243574
CBFA2T3-GLIS2	11	369	0.0298103	12	292	0.0410959	4	498	0.00803213	0.0317096	0.00298619	0.523985
NUP98-NSD1	11	369	0.0298103	5	292	0.0171233	21	498	0.0421687	0.466608	0.0953163	0.445457
CEBPAdm	23	369	0.0623306	10	292	0.0342466	18	498	0.0361446	0.10623	1	0.149721
NPM1	18	369	0.0487805	7	292	0.0239726	43	498	0.0863454	0.0592121	0.000689157	0.149498
KIT	86	369	0.233062	54	292	0.184932	65	498	0.130522	0.00135297	0.0853438	0.259736
WT1	24	369	0.0650407	8	292	0.0273973	68	498	0.136546	0.0024631	9.10493e-07	0.0431114
FLT3-ITD	47	369	0.127371	21	292	0.0719178	80	498	0.160643	0.249025	0.00124351	0.0393974
NRAS	49	369	0.132791	52	292	0.178082	157	498	0.315261	4.65689e-07	0.00103705	0.197578
KRAS	13	369	0.0352304	27	292	0.0924658	71	498	0.14257	5.70454e-07	0.0741972	0.00502774
ASXL2	17	369	0.0460705	21	292	0.0719178	17	498	0.0341365	0.480281	0.0263481	0.184961
GATA2	12	369	0.0325203	15	292	0.0513699	23	498	0.0461847	0.385163	0.734695	0.323472
b. Comparison of genomic aberrations in pedatric CBF AML among Duployez et al, SCMC and TARGET cohort.
	Duployez et al.			SCMC			TARGET			Pvalue
	Mut	Total	Freq	Mut	Total	Freq	Mut	Total	Freq	SCMC vs Duployez et al.	SCMC vs TARGET	Duployez et al. vs TARGET
KIT	34	73	0.465753	48	93	0.516129	54	151	0.357616	0.785479	0.149758	0.353886
NRAS	23	73	0.315068	17	93	0.182796	67	151	0.443709	0.157746	0.00305962	0.278445
KRAS	9	73	0.123288	9	93	0.0967742	18	151	0.119205	0.628402	0.680887	1
FLT3-TKD	4	73	0.0547945	4	93	0.0430108	10	151	0.0662252	0.733652	0.578439	1
FLT3-ITD	5	73	0.0684932	2	93	0.0215054	4	151	0.0264901	0.245947	1	0.166107
JAK2	2	73	0.0273973	6	93	0.0645161	0	151	0	0.468628	0.00351048	0.109145
ASXL1	3	73	0.0410959	2	93	0.0215054	12	151	0.0794702	0.656559	0.0899034	0.399443
ASXL2	9	73	0.123288	19	93	0.204301	14	151	0.0927152	0.302731	0.0382163	0.642421
KDM6A	2	73	0.0273973	6	93	0.0645161	0	151	0	0.468628	0.00351048	0.109145
EZH2	3	73	0.0410959	3	93	0.0322581	6	151	0.0397351	1	1	1
RAD21	3	73	0.0410959	8	93	0.0860215	3	151	0.0198675	0.355697	0.0282246	0.399578
IKZF1	0	73	0	2	93	0.0215054	7	151	0.0463576	0.505632	0.490134	0.100901
WT1	5	73	0.0684932	1	93	0.0107527	11	151	0.0728477	0.0927962	0.0608974	1
